# Supplementary material for: Butyrivibrio hungatei MB2003 Competes Effectively for Soluble Sugars Released by Butyrivibrio proteoclasticus B316T during Growth on Xylan or Pectin
Source: Appl Environ Microbiol. 2019 Jan 23;85(3):e02056-18. doi: 10.1128/AEM.02056-18 (PMC6344614; doi:10.1128/AEM.02056-18)
Supplement: Supplemental file 2 [file 97c61569052557b1d1f9d3e9a922b1f5_AEM.02056-18-sd002.xlsx]

## Sheet: B316T
Data Set S1. Transcript abundance for B. proteoclasticus B316T grown in mono- and co-culture on xylan and pectin.
Locus tag	Name	Annotation	XC1	XC2	PC1	PC2
bpr_II101	-	IS200/IS605 family transposase	1847	1748	882	1228
bpr_I1733	pyrI	aspartate carbamoyltransferase	142	504	214	405
bpr_I2620	thiI	thiamine biosynthesis/tRNA modification protein	38	115	193	437
bpr_I2578	-	NAD-dependent epimerase/dehydratase	136	357	66	197
bpr_II236	-	DNA-binding protein	232	273	4	5
bpr_I0288	dnaD	primosome protein	101	205	79	101
bpr_I1083	xyn10D	endo-1,4-β-xylanase	185	86	69	95
bpr_II096	-	ISNCY family transposase	161	139	23	39
bpr_II097	-	ISNCY family transposase	161	139	23	39
bpr_I0750	-	two component system histidine kinase	79	47	69	131
bpr_I1144	purC	phosphoribosylaminoimidazole-succinocarboxamide synthase	49	106	65	78
bpr_I2692	-	LysR family transcriptional regulator	89	154	16	21
bpr_I0889	dusA1	tRNA dihydrouridine synthase A	126	95	6	10
bpr_I0242	-	molecular chaperone Hsp20	51	106	14	40
bpr_I2515	ugl88B	unsaturated glucuronyl hydrolase	71	56	33	50
bpr_I1020	-	ferric uptake regulator family protein	94	76	2	9
bpr_I1430	dacA1	D-alanyl-D-alanine carboxypeptidase	53	33	24	64
bpr_I2800	-	Rrf2 family transcriptional regulator	67	65	14	25
bpr_I2922	-	thioredoxin	85	82	1	2
bpr_III252	-	DNA-binding protein	88	79	0	1
bpr_I1684	-	sugar phosphate isomerase/epimerase	70	91	1	2
bpr_I2112	-	guanylate cyclase	29	50	24	47
bpr_I1496	-	UvrD/REP helicase	86	45	3	4
bpr_I1505	-	ACT domain-containing protein	75	53	1	1
bpr_I2332	-	IS200/IS605 family transposase	69	45	2	6
bpr_I0030	murG	UDP-diphospho- muramoylpentapeptide β-N-acetylglucosaminyltransferase	54	59	1	3
bpr_I1732	pyrB	aspartate carbamoyltransferase	27	36	14	36
bpr_III035	-	CorA-like Mg2+ transporter protein	53	54	1	5
bpr_I0468	-	molecular chaperone Hsp20	53	53	1	2
bpr_III248	-	sugar ABC transporter SBP	51	53	1	1
bpr_I1718	-	sugar ABC transporter permease	46	53	1	1
bpr_I1583	-	xylose isomerase domain-containing protein	44	51	1	4
bpr_I0489	fliC2	flagellin	36	50	4	9
bpr_I2923	trmB	tRNA (guanine-N1)-methyltransferase	49	48	1	1
bpr_I2908	divIC	septum formation initiator	56	40	1	1
bpr_I0245	-	HAMP/SpoIIE domain-containing protein	36	25	7	28
bpr_I2921	-	bacterial SH3 domain-containing protein	58	30	1	2
bpr_I2225	fnt	formate/nitrite transporter	23	18	16	30
bpr_I1816	-	response regulator domain-containing protein	50	34	0	0
bpr_I1384	cheB	chemotaxis protein	34	39	1	3
bpr_I0637	-	IS110 family transposase	42	35	0	0
bpr_I1125	-	IS110 family transposase	42	35	0	0
bpr_I1132	-	IS110 family transposase	42	35	0	0
bpr_I2849	-	IS110 family transposase	42	35	0	0
bpr_III157	-	α/β fold family hydrolase	22	21	17	14
bpr_I0262	-	anti-sigma regulatory factor	39	32	1	2
bpr_I0974	rpsO	30S ribosomal protein S15	47	20	0	0
bpr_III209	bga2B	β-galactosidase	26	32	4	3
bpr_I0751	-	IS200/IS605 family transposase	34	27	1	2
bpr_III092	-	IS110 family transposase	33	28	0	0
bpr_IV010	-	IS110 family transposase	33	28	0	0
bpr_I0198	-	MatE efflux family protein	22	21	7	11
bpr_I2050	gap	glyceraldehyde-3-phosphate dehydrogenase	28	32	0	0
bpr_I1740	xyn10E	endo-1,4-β-xylanase	16	21	11	11
bpr_I0823	-	GDSL-family lipase/acylhydrolase	33	20	2	4
bpr_I2243	-	ABC transporter ATP-binding protein	27	26	1	4
bpr_I1222	rpsU	30S ribosomal protein S21	39	18	0	0
bpr_I1035	-	GNAT family acetyltransferase	31	23	1	1
bpr_I0796	-	bacteriocin signal sequence domain-containing protein	3	1	28	22
bpr_III009	-	MatE efflux family protein	16	29	3	5
bpr_III235	pyrE2	orotate phosphoribosyltransferase	27	24	0	1
bpr_I0104	-	phosphocarrier HPr family protein	47	5	0	0
bpr_I1720	-	sugar ABC transporter SBP	35	15	0	1
bpr_I0467	sodA	superoxide dismutase	18	29	1	2
bpr_IV100	hsdS2	type I restriction modification system S subunit	24	18	3	4
bpr_I1466	rpmB	50S ribosomal protein L28	23	25	0	0
bpr_I1429	-	cNMP binding domain-containing protein	23	17	3	5
bpr_I1734	-	SCP domain-containing protein	21	18	4	5
bpr_I2116	-	sugar ABC transporter SBP	19	29	0	0
bpr_I2805	-	GNAT family acetyltransferase	19	23	2	2
bpr_III227	-	GntR family transcriptional regulator	26	19	0	1
bpr_I1283	rpoZ	DNA-directed RNA polymerase omega subunit	20	20	2	2
bpr_III074	-	TPR domain-containing protein	20	11	3	10
bpr_III019	-	AraC family transcriptional regulator	19	23	0	1
bpr_I2489	-	ribosomal subunit interface protein	22	20	1	0
bpr_I0292	-	SpoVG family protein	16	21	3	3
bpr_II424	nrdD3	anaerobic ribonucleoside triphosphate reductase	28	10	1	2
bpr_I1149	-	degV family protein	12	24	2	3
bpr_I0031	rbr1	rubrerythrin	18	22	0	1
bpr_III139	-	TetR family transcriptional regulator	14	14	4	9
bpr_I0276	-	cell wall hydrolase	28	11	0	0
bpr_I2903	fbaA	fructose-1,6-bisphosphate aldolase	21	16	1	0
bpr_I0495	-	glycosyl transferase 2	14	16	2	6
bpr_I0509	-	LicD family protein	14	15	2	7
bpr_I0269	-	pyruvate:ferredoxin oxidoreductase	10	12	6	10
bpr_I2303	rpmG	50S ribosomal protein L33	26	10	0	0
bpr_I0728	cel5D	endo-1,4-β-glucanase	15	18	1	2
bpr_I0571	-	glycoprotease	14	18	2	2
bpr_III034	-	acetyltransferase	17	14	1	3
bpr_I1944	-	diguanylate phosphodiesterase	17	16	0	2
bpr_I1360	fliH	flagellar assembly protein	18	15	1	1
bpr_I1949	-	NUDIX hydrolase	8	11	5	11
bpr_I2364	tufA	translation elongation factor Tu	17	18	0	0
bpr_I1689	-	AraC family transcriptional regulator	15	10	4	5
bpr_I1883	-	GGDEF/PAS domain-containing protein	17	15	1	1
bpr_I0565	-	HD-GYP domain-containing protein	9	14	4	7
bpr_I1721	-	LysM domain-containing protein	15	14	1	4
bpr_II014	-	PIN domain-containing protein	15	18	0	1
bpr_I2104	-	PTS system IIABC fructose-specific family protein	7	27	0	0
bpr_I0800	-	anti-sigma factor antagonist	14	13	2	4
bpr_III123	-	archaeal ATPase family protein	20	13	0	0
bpr_I0197	arcC	carbamate kinase	5	12	6	10
bpr_III011	pta	phosphate acetyltransferase	13	17	1	2
bpr_I0510	-	ribulose-phosphate 3-epimerase	18	15	0	0
bpr_I2864	-	ABC transporter ATP-binding protein/permease	14	10	4	4
bpr_I0261	-	anti-sigma factor antagonist	17	15	0	0
bpr_I0176	-	AraC family transcriptional regulator	10	7	7	8
bpr_I2059	-	response regulator domain-containing protein	16	16	0	0
bpr_I0244	vanX	D-alanyl-D-alanine dipeptidase	11	19	0	1
bpr_I0888	cysE	serine acetyltransferase	18	12	0	1
bpr_I2048	tpiA	triosephosphate isomerase	11	20	0	0
bpr_I0268	-	ferredoxin	14	9	4	3
bpr_I1425	-	iron-containing alcohol dehydrogenase	12	18	0	0
bpr_I2242	-	radical SAM domain-containing protein	16	14	0	0
bpr_I0207	-	citrate transporter	13	10	2	4
bpr_I0130	-	hydroxypyruvate reductase	11	10	3	5
bpr_I1564	-	RNA binding protein	19	10	0	0
bpr_I0673	-	ABC transporter ATP-binding protein	9	16	1	2
bpr_I0167	atpG1	ATP synthase F1 subunit gamma	12	16	0	0
bpr_I1560	-	Bmp family protein	11	17	0	0
bpr_I2033	cheR	chemotaxis protein	15	13	0	0
bpr_III028	nagB	glucosamine-6-phosphate isomerase	15	10	1	2
bpr_I2927	-	glutathione peroxidase	16	12	0	0
bpr_I2687	-	TetR family transcriptional regulator	18	10	0	0
bpr_I0038	-	two component system response regulator	14	14	0	0
bpr_I0631	rpsI	30S ribosomal protein S9	15	12	0	0
bpr_I1636	-	acyltransferase	14	11	1	1
bpr_I1783	-	AraC family transcriptional regulator	10	10	3	4
bpr_I0037	-	two component system histidine kinase	15	12	0	0
bpr_III253	-	two component system histidine kinase/response regulator hybrid protein	8	13	2	4
bpr_I2249	-	ATPase AAA	14	10	1	1
bpr_I1388	cheD	chemotaxis protein	7	16	1	2
bpr_I1383	-	flagellar protein	12	13	0	1
bpr_I1756	-	GGDEF domain-containing protein	13	9	2	2
bpr_I0290	glgC1	glucose-1-phosphate adenylyltransferase	13	12	0	1
bpr_I2672	-	GNAT family acetyltransferase	5	1	4	16
bpr_I0129	-	GntP family transporter	7	12	2	5
bpr_I0937	-	sugar ABC transporter SBP	7	18	0	1
bpr_I1098	-	translation elongation factor EF-G-like protein	15	11	0	0
bpr_I2631	-	aspartate/tyrosine/aromatic aminotransferase	5	3	8	9
bpr_I2484	etfB	electron transfer flavoprotein beta subunit	10	15	0	0
bpr_I1374	fliY	flagellar motor switch protein	12	11	1	1
bpr_III244	-	sugar ABC transporter SBP	10	8	1	6
bpr_I2772	plsC2	1-acyl-sn-glycerol-3-phosphate acyltransferase	15	9	0	0
bpr_I2863	-	CAAX amino terminal protease	2	5	6	11
bpr_I1237	cheW	chemotaxis protein	12	12	0	0
bpr_I1382	flhG	flagellar biosynthesis protein	10	11	1	2
bpr_I0220	-	FRG domain-containing protein	12	10	1	1
bpr_I1047	-	HDOD domain-containing protein	10	14	0	0
bpr_I2106	-	PTS system I PEP-phosphotransferase	5	19	0	0
bpr_I1173	-	sugar ABC transporter SBP	18	5	0	1
bpr_I1162	atpD2	ATP synthase F1 subunit beta	11	12	0	0
bpr_I1016	-	LrgB-like family protein	7	7	4	5
bpr_I2049	pgk	phosphoglycerate kinase	9	14	0	0
bpr_I0591	-	RelA/SpoT domain-containing protein	7	4	3	9
bpr_I2010	-	sugar ABC transporter SBP	11	12	0	0
bpr_I2443	-	sugar ABC transporter SBP	6	13	2	2
bpr_I2693	-	4Fe-4S ferredoxin	14	8	0	0
bpr_III083	-	α/β fold family hydrolase	11	9	1	1
bpr_I1160	atpA2	ATP synthase F1 subunit alpha	10	12	0	0
bpr_III238	-	HTH domain-containing protein	10	7	0	5
bpr_III143	-	thioesterase family protein	13	8	1	0
bpr_I1209	alr	alanine racemase	13	8	0	0
bpr_I0168	atpD1	ATP synthase F1 subunit beta	6	15	0	0
bpr_I0165	atpH1	ATP synthase F1 subunit delta	7	14	0	0
bpr_I0743	-	iron ABC transporter ATP-binding protein	10	11	0	0
bpr_I0511	-	LicD family protein	6	9	3	3
bpr_I0270	-	MecA family protein	8	9	2	2
bpr_I1759	-	PilZ domain-containing protein	12	8	0	1
bpr_I2824	-	SAM-dependent methyltransferase	1	2	12	6
bpr_I2133	efp	translation elongation factor P	13	8	0	0
bpr_III002	-	AAA family ATPase	9	11	0	0
bpr_I0793	mcpE	chemotaxis protein	8	12	0	0
bpr_I2388	dapF	diaminopimelate epimerase	10	6	1	3
bpr_I1960	-	diguanylate phosphodiesterase	10	10	0	0
bpr_I2474	-	HD-GYP/response regulator domain-containing protein	9	11	0	0
bpr_I2103	pfkB	1-phosphofructokinase	7	12	0	0
bpr_I2035	rpsA	50S ribosomal protein L9	12	7	0	0
bpr_I0020	-	aldo/keto reductase	9	8	1	1
bpr_I2924	dacA3	D-alanyl-D-alanine carboxypeptidase	5	10	2	2
bpr_I2102	-	DeoR family transcriptional regulator	9	10	0	0
bpr_I1070	-	DNA-binding protein	10	9	0	0
bpr_I2405	-	GTP-binding protein	11	7	0	1
bpr_I1870	-	MraZ protein	14	5	0	0
bpr_I1552	lepB3	signal peptidase I	10	9	0	0
bpr_I2655	-	thioesterase	10	7	1	1
bpr_I0674	-	ABC transporter permease	5	9	1	3
bpr_I2865	-	ABC transporter permease	8	6	1	3
bpr_I2338	-	ANTAR domain-containing protein	9	7	0	2
bpr_I0928	-	cell wall hydrolase	8	8	1	1
bpr_I1961	-	GGDEF/cache/HAMP domain-containing protein	5	5	2	6
bpr_I1148	-	Hpt domain-containing protein	10	8	0	0
bpr_I2274	-	ion transport protein	9	8	0	1
bpr_I0508	-	LicD family protein	10	7	0	1
bpr_I2579	-	SCP domain-containing protein	7	9	0	2
bpr_I0182	-	sugar ABC transporter SBP	7	11	0	0
bpr_I0224	pfkA1	6-phosphofructokinase	7	9	0	1
bpr_I1331	-	6-phosphogluconolactonase	10	7	0	0
bpr_I1158	atpE2	ATP synthase F0 subunit C	8	9	0	0
Transcript abundance is reported as RPKM values. Genes are ranked based on the total number of transcripts per gene. The top 200 genes with the highest overall transcript abundance are included. Abbreviations: XC1, B316T grown in mono-culture on xylan; XC2, B316T grown in co-culture on xylan; PC1, B316T grown in mono-culture on pectin; PC2, B316T grown in co-culture on pectin. Genes that did not …

## Sheet: MB2003
Data Set S1. Transcript abundance for B. hungatei MB2003 grown in mono- and co-culture on xylan and pectin.
Locus tag	Name	Annotation	XC1	XC2	PC1	PC2
bhn_III24	-	MatE efflux family protein	5370	7355	5379	10090
bhn_II106	-	DNA-binding protein	3531	12629	7766	1743
bhn_III79	-	ATP-binding protein	7522	2500	6597	6717
bhn_III90	-	MFS transporter	119	914	16108	328
bhn_III30	-	ATPase AAA family	571	5503	5930	4283
bhn_III16	-	DegV family protein	855	3624	4784	2819
bhn_III86	-	HicA family protein	28	644	10536	46
bhn_III18	-	anti-sigma factor antagonist	112	246	9786	52
bhn_III88	-	GNAT family acetyltransferase/ NUDIX domain- containing protein	13	145	9594	54
bhn_III34	-	DNA-binding protein	1041	1587	5091	970
bhn_III42	accB	acetyl-CoA carboxylase biotin protein	0	0	8643	0
bhn_III21	-	phosphoribosyltransferase domain-containing protein	123	997	7162	351
bhn_III45	accD	acetyl-CoA carboxylase carboxyl transferase beta subunit	5	0	7764	0
bhn_III47	ascA	acetyl-CoA synthetase	12	116	7233	355
bhn_III87	-	HicB family protein	52	559	6690	43
bhn_III44	accC	acetyl-CoA carboxylase biotin carboxylase	5	17	7209	0
bhn_III70	-	HTH domain-containing protein	28	99	7063	16
bhn_III39	fabD	malonyl CoA-acyl transacylase	6	5	7145	0
bhn_III51	-	ACT domain-containing protein	13	0	7041	20
bhn_III89	-	CrcB-like protein	12	117	6852	38
bhn_III41	fabF	3-oxoacyl-(acyl-carrier-protein) synthase	7	5	7004	0
bhn_III43	fabZ	β-hydroxyacyl-(acyl-carrier-protein) dehydratase	1	0	6930	0
bhn_III02	-	radical SAM domain-containing protein	25	112	6688	0
bhn_III55	rsmH	16S rRNA (cytosine(1402)- N(4))-methyltransferase	10	29	6535	9
bhn_III73	-	histidine phosphatase superfamily protein	12	9	6528	0
bhn_III40	fabG	3-oxoacyl-(acyl-carrier-protein) reductase	1	43	6367	0
bhn_III28	hypA	hydrogenase nickel insertion protein	0	0	6378	0
bhn_III46	accA	acetyl-CoA carboxylase carboxyl transferase alpha subunit	0	5	6266	0
bhn_III83	-	transposase	7	22	5981	48
bhn_III84	-	AAA domain-containing protein	7	0	5891	3
bhn_II101	-	HTH domain-containing protein	4	43	5809	0
bhn_III007	-	HTH domain-containing protein	3	21	5671	7
bhn_III001	-	TetR family transcriptional regulator	135	1509	3092	852
bhn_III80	-	sugar ABC transporter SBP	245	217	4922	158
bhn_III32	parA	plasmid partitioning protein	6	28	5431	19
bhn_III31	repB	replication initiation protein	8	10	5283	0
bhn_III004	-	phage integrase family protein	11	55	5054	52
bhn_III003	-	SBP/EAL domain-containing protein	32	237	4816	34
bhn_III14	-	DNA-binding protein	918	961	2526	708
bhn_II049	-	transposase	40	229	4551	56
bhn_III49	-	sugar ABC transporter SBP	70	351	4021	353
bhn_III78	est1A	feruloyl esterase	120	83	4512	34
bhn_III10	bga42A	β-galactosidase	59	104	4454	105
bhn_II073	-	phage integrase family protein	130	408	3430	621
bhn_II020	-	sortase family protein	12	28	4538	0
bhn_III63	-	potassium uptake protein TrkH family	57	109	4068	155
bhn_III48	-	methyl-accepting chemotaxis protein	96	522	3262	494
bhn_II009	parA	partitioning protein	16	29	4289	31
bhn_III77	-	GNAT family acetyltransferase	7	0	4323	24
bhn_III11	-	PAP2 family protein	11	30	4266	0
bhn_III76	lyc25B	lysozyme	7	8	4283	5
bhn_III64	bgl3A	β-glucosidase	2	4	4183	5
bhn_II147	repB	replication initiation protein	48	209	3879	57
bhn_III52	-	aminotransferase	12	22	4116	9
bhn_III66	-	Na+/H+ antiporter	16	296	3815	13
bhn_II125	-	phosphoadenosine phosphosulfate reductase family protein	1	7	4078	0
bhn_II004	-	restriction endonuclease	48	55	3878	7
bhn_II092	-	Fic/DOC family protein	644	826	2096	409
bhn_III25	-	GGDEF domain-containing protein	47	203	3330	378
bhn_II143	-	HTH domain-containing protein	559	201	2184	934
bhn_III38	fabK	enoyl-(acyl-carrier-protein) reductase II	2	5	3836	0
bhn_III23	pta	phosphate acetyltransferase	675	655	1846	603
bhn_II001	-	cell surface protein	4	10	3635	8
bhn_II022	-	signal peptidase I	8	14	3623	12
bhn_III65	-	UBA/TS-N domain-containing protein	14	240	3217	0
bhn_II019	-	cell surface protein	3	15	3369	2
bhn_II008	-	TraG/TraD family protein	6	6	3369	1
bhn_III36	-	MerR family transcriptional regulator	18	5	3299	27
bhn_II036	-	type IV secretion system protein	3	8	3306	5
bhn_III12	-	acyltransferase	7	23	3274	13
bhn_III75	-	metallo-β-lactamase family protein	12	55	3183	38
bhn_II072	-	phage integrase family protein	10	35	3192	9
bhn_II086	cas2	CRISPR-associated protein	147	118	2920	36
bhn_III59	-	ATP-dependent DNA helicase UvrD/REP family	38	45	3131	5
bhn_III81	-	methyl-accepting chemotaxis protein	39	55	3020	64
bhn_II087	cpf1	CRISPR-associated protein	24	30	3020	28
bhn_III50	-	response regulator domain-containing protein	40	7	3007	41
bhn_III62	-	potassium uptake protein TrkA family	52	130	2680	145
bhn_II069	-	DNA polymerase III delta' subunit	56	75	2830	19
bhn_III74	-	TauE family protein	10	0	2933	0
bhn_III57	-	SPFH domain/band 7 family protein	36	265	2599	37
bhn_III56	-	radical SAM domain-containing protein	1	6	2724	0
bhn_III35	-	MatE efflux family protein	48	76	2470	114
bhn_II089	-	archaeal ATPase family protein	8	18	2590	7
bhn_III54	-	GIY-YIG domain-containing protein	12	0	2569	0
bhn_II064	-	DNA polymerase III delta subunit	2	3	2541	4
bhn_II060	-	ThiF family protein	10	0	2429	9
bhn_II021	-	type II/IV secretion system protein	12	6	2281	5
bhn_I2353	fliC	flagellin	532	732	571	417
bhn_II006	-	DNA/RNA non-specific endonuclease	23	51	2160	11
bhn_II111	-	HD family phosphohydrolase	28	4	2085	18
bhn_II065	-	single-stranded DNA binding protein	12	0	2006	0
bhn_II070	dnaX	DNA polymerase III gamma subunits	10	13	1975	15
bhn_III37	-	acyl carrier protein	0	0	1983	0
bhn_I1037	-	YolD-like protein	819	558	300	193
bhn_III008	-	TetR family transcriptional regulator	0	0	1801	0
bhn_III61	-	CorA-like Mg2+ transporter protein	2	0	1795	0
bhn_II063	-	ATP-dependent DNA helicase UvrD/REP family	1	1	1607	1
bhn_III72	est4A	polysaccharide deacetylase	1	9	1472	0
bhn_I2379	-	voltage gated chloride channel protein	818	118	193	53
bhn_II094	-	DNA-binding protein	10	34	914	0
bhn_I2774	-	GGDEF/PAS protein	17	305	94	167
bhn_I2657	-	Rrf2 family transcriptional regulator	50	235	109	51
bhn_I0225	-	GNAT family acetyltransferase	0	0	436	0
bhn_I0870	-	DnaD domain-containing protein	114	73	115	19
bhn_I2545	-	two component system histidine kinase	1	207	113	0
bhn_I2777	-	ABC transporter SBP	16	167	89	32
bhn_I0453	-	CTP:phosphocholine cytidylyltransferase	1	0	300	0
bhn_I0228	-	MFS transporter	1	8	274	0
bhn_I1799	-	MFS transporter	2	9	271	0
bhn_I1162	rpsU	ribosomal protein S21	12	72	191	0
bhn_I0497	-	glycosyl transferase GT4 family	0	0	260	0
bhn_I0255	-	α/β hydrolase family protein	0	0	252	0
bhn_I2222	-	sugar ABC transporter SBP	19	98	117	17
bhn_I1892	-	endonuclease V	0	0	249	0
bhn_I1836	rhaM	L-rhamnose mutarotase	0	0	238	0
bhn_I0292	-	4Fe-4S binding protein	0	0	232	0
bhn_I1227	-	HNH endonuclease family protein	0	0	229	0
bhn_I2080	map	methionine aminopeptidase	1	2	226	0
bhn_I2636	-	NUDIX family hydrolase	0	0	222	0
bhn_I2601	-	RNA polymerase sigma factor sigma-70 family	1	47	171	1
bhn_I0093	-	ROK family protein	0	0	219	0
bhn_I0240	fliC	flagellin	8	146	60	4
bhn_I2354	-	SAM-dependent methyltransferase	0	0	218	0
bhn_I2240	-	phosphodiesterase	0	0	215	0
bhn_I2772	xsa43E	xylosidase/arabinofuranosidase	0	0	215	0
bhn_I0895	aroC	chorismate synthase	0	3	211	0
bhn_I1493	-	PspC domain-containing protein	1	3	210	0
bhn_I1792	-	SAM-dependent methyltransferase	0	0	214	0
bhn_I2735	-	flavin reductase	15	32	162	3
bhn_I2362	csrA	carbon storage regulator	8	16	185	1
bhn_I2367	flgN	flagellar biosynthesis protein	5	66	134	3
bhn_I0157	-	ATP synthase F0 I subunit	7	1	198	0
bhn_I0971	-	α/β hydrolase family protein	6	78	106	14
bhn_I1233	-	xylose ABC transporter SBP	0	0	204	0
bhn_I0272	-	NADPH-dependent FMN reductase	0	0	203	0
bhn_I0065	-	prepilin peptidase A24 family	0	0	202	0
bhn_I1863	ispH	4-hydroxy-3-methylbut-2-enyl diphosphate reductase	1	0	200	0
bhn_I0336	-	comEA protein	0	2	198	0
bhn_I0594	-	glycosyl transferase	0	0	200	0
bhn_I1675	-	GNAT family acetyltransferase	0	0	200	0
bhn_I1797	-	PfkB family carbohydrate kinase	41	29	118	12
bhn_I2315	-	SAM-dependent methyltransferase	0	0	200	0
bhn_I0253	-	SAM-dependent methyltransferase	0	0	199	0
bhn_I2368	flgM	flagellar biosynthesis anti-sigma factor	3	110	83	2
bhn_I1369	atpC	ATP synthase F1 epsilon subunit	0	1	196	0
bhn_I1591	rpmA	ribosomal protein L27	4	0	193	0
bhn_I2129	-	two component system histidine kinase	0	0	197	0
bhn_I2325	-	cupin domain-containing protein	0	0	195	0
bhn_I2615	-	glycerol-3-phosphate cytidylyltransferase	0	0	195	0
bhn_I0861	-	AraC family transcriptional regulator	34	15	142	3
bhn_I2153	-	CDP-diglyceride synthetase	2	1	191	0
bhn_I2065	rplB	ribosomal protein L2	1	0	192	0
bhn_I2099	xsa43C	xylosidase/arabinofuranosidase	0	0	193	0
bhn_I2336	-	glycosyl transferase GT2 family	31	22	125	13
bhn_I0467	acpP	acyl carrier protein	0	0	190	0
bhn_I1121	-	GGGtGRT family protein	8	73	67	41
bhn_I0322	-	histidine phosphatase	0	0	188	0
bhn_I0582	-	HNH endonuclease family protein	0	0	188	0
bhn_I1808	-	L-serine dehydratase	0	1	187	0
bhn_I0159	atpE	ATP synthase F0 C subunit	2	5	180	0
bhn_I0478	-	RNA binding protein	4	1	182	0
bhn_I1280	-	SAM-dependent methyltransferase	0	0	187	0
bhn_I2754	trxA	thioredoxin	5	4	178	0
bhn_I0468	-	MaoC family protein	0	0	186	0
bhn_I2258	arf51A	α-L-arabinofuranosidase	0	0	186	0
bhn_I0271	-	α/β hydrolase family protein	0	0	185	0
bhn_I1330	gh31A	glycoside hydrolase family 31	0	0	185	0
bhn_I1604	-	metal-sensitive transcriptional repressor	0	0	185	0
bhn_I2282	coaX	pantothenate kinase	0	0	185	0
bhn_I1029	-	peptidase M29 family	0	0	184	0
bhn_I0247	-	phospholipid methyltransferase	0	0	183	0
bhn_I0249	-	AbrB family transcriptional regulator	0	7	175	0
bhn_I0296	-	α/β hydrolase family protein	0	0	182	0
bhn_I0560	-	ATPase YjeE family	0	1	181	0
bhn_I0942	-	HTH domain-containing protein	0	0	182	0
bhn_I2044	rplX	ribosomal protein L24	0	0	182	0
bhn_I2091	-	WYL domain-containing protein	0	0	182	0
bhn_I0482	-	ADP-ribosylglycohydrolase	0	0	181	0
bhn_I0931	-	transposase	0	0	181	0
bhn_I0380	-	GNAT family acetyltransferase	0	0	180	0
bhn_I0593	-	QueT family transporter	61	35	79	5
bhn_I0851	recR	recombination protein	0	0	180	0
bhn_I2276	scr32A	sucrose-6-phosphate hydrolase	0	0	180	0
bhn_I2590	-	sugar-phosphate isomerase	5	19	153	3
bhn_I0610	rplA	ribosomal protein L1	1	1	177	0
bhn_I0097	iolB	5-deoxy-glucuronate isomerase	0	0	178	0
bhn_I0235	-	CAAX amino terminal protease	1	4	172	1
bhn_I0788	-	PAP2 family protein	6	2	170	0
bhn_I0873	-	PilZ domain-containing protein	1	7	168	2
bhn_I1073	-	SAM-dependent methyltransferase	0	0	178	0
bhn_I0184	-	AraC family transcriptional regulator	33	32	109	3
bhn_I1243	-	ATP-dependent DNA helicase	20	39	111	7
bhn_I1334	-	CobW/HypB/UreG nucleotide-binding domain-containing protein	38	3	133	3
bhn_I1505	-	pyridine nucleotide-disulphide oxidoreductase	0	0	176	0
bhn_I0084	gh27A	glycoside hydrolase family 27	0	0	175	0
bhn_I0242	-	ACT domain-containing protein	1	2	170	0
bhn_I0473	-	glycosyl transferase GT4 family	0	0	173	0
bhn_I1325	-	GNAT family acetyltransferase	0	0	173	0
Transcript abundance is reported as RPKM values. Genes are ranked based on the total number of transcripts per gene. The top 200 genes with the highest overall transcript abundance are included. Abbreviations: XC1, MB2003 grown in mono-culture on xylan; XC2, MB2003 grown in co-culture on xylan; PC1, MB2003 grown in mono-culture on pectin; PC2, MB2003 grown in co-culture on pectin. Genes that did …
