# Supplementary material for: Butyrivibrio hungatei MB2003 Competes Effectively for Soluble Sugars Released by Butyrivibrio proteoclasticus B316T during Growth on Xylan or Pectin
Source: Appl Environ Microbiol. 2019 Jan 23;85(3):e02056-18. doi: 10.1128/AEM.02056-18 (PMC6344614; doi:10.1128/AEM.02056-18)
Supplement: Supplemental file 3 [file ae020cbf161084d6a4900b7072fe90b5_AEM.02056-18-sd003.xlsx]

## Sheet: B316T
Data Set S2. List of genes significantly up-regulated during mono- and co-culture growth of B. proteoclasticus B316T on xylan.
Condition	Locus tag	Name	Annotation	CAZy	COG	FDR	log2 FC
B316T mono-culture growth on xylan	bpr_I1403	-	hypothetical protein	-	-	0	6.38
	bpr_I0302	xsa43A	xylosidase/arabinofuranosidase	GH43/CBM6	[G]	8.57e-29	3.36
	bpr_I2581	-	hypothetical protein	-	-	2e-05	2.66
	bpr_I1493	pepT	tripeptide aminopeptidase	-	[E]	2.07e-07	2.58
	bpr_I2420	-	hypothetical protein	-	-	6.89e-10	2.32
	bpr_I0082	-	Orn/Lys/Arg decarboxylase	-	[E]	1.91e-08	2.1
	bpr_III122	-	GNAT family acetyltransferase	-	[R]	1.86e-07	2.07
	bpr_I0273	rpiB1	ribose 5-phosphate isomerase	-	[G]	2.58e-06	2.06
	bpr_I2005	-	conserved hypothetical protein	-	-	0.0431	2.03
	bpr_IV087	-	hypothetical protein	-	-	0.000696	2.02
B316T co-culture growth on xylan	bpr_I0612	rpmD	ribosomal protein L30	-	[J]	9.44e-109	4.75
	bpr_I2105	-	PTS system HPr phosphocarrier	-	[G]	1.22e-06	3.29
	bpr_I1264	-	acyl carrier protein	-	[R]	8.1e-05	3.17
	bpr_II046	-	hypothetical protein	-	-	0.00424	3.12
	bpr_I2083	-	hypothetical protein	-	-	0.00842	2.68
	bpr_I2106	fruB	PTS system I PEP-phosphotransferase	-	[G]	0.0175	2.35
	bpr_I0611	rpsE	ribosomal protein S5	-	[J]	2.07e-07	2.25
Genes were deemed “significantly expressed” if all three thresholds were met: FDR calculated using the Benjamini-Hochberg procedure Q-values < 0.05, KW analysis of variance with p < 0.05, and ≥ 2-fold log2 difference in expression. CAZy designations have been assigned to genes containing the relevant domains. COG classifications: [C], Energy production and conversion; [D], Cell cycle control, cel…

## Sheet: MB2003
Data Set S2. List of genes significantly up-regulated during mono- and co-culture growth of B. hungatei MB2003 on xylan.
Condition	Locus tag	Name	Annotation	CAZy	COG	FDR	log2 FC
MB2003 mono-culture growth on xylan	bhn_I2259	-	sugar ABC transporter permease	-	[G]	0	6.69
	bhn_III50	cheY	chemotaxis protein	-	[T]	3.18e-172	5.75
	bhn_I2653	cel9A	endo-1,4-β-glucanase	GH9/CelD	[G]	1.42e-77	5.36
	bhn_I1279	rpsP	30S ribosomal protein S16	-	[J]	2.3e-107	5.34
	bhn_I0156	-	F0F1-ATPase subunit	-	-	6.31e-127	5.12
	bhn_I1854	rpsT	30S ribosomal protein S20	-	[J]	1.31e-115	5.09
	bhn_I0186	hpaA	AraC family transcriptional regulator	-	[K]	2.89e-299	5.04
	bhn_I1243	cobW1	cobalamin biosynthesis protein	-	[R]	0	4.74
	bhn_I1371	rplU	50S ribosomal protein L21	-	[J]	8.79e-56	4.71
	bhn_I0069	-	rhomboid family peptidase S54 family	-	[R]	2.7e-44	4.7
	bhn_I1369	rpmA	50S ribosomal protein L27	-	[J]	8.62e-56	4.65
	bhn_I1100	-	hypothetical protein	-	-	1.54e-50	4.61
	bhn_I2102	rplC	50S ribosomal protein L3	-	[J]	9.62e-40	4.55
	bhn_I0363	-	hypothetical protein	-	-	7.72e-39	4.5
	bhn_I2099	rplB	50S ribosomal protein L2	-	[J]	1.6e-35	4.45
	bhn_II041	-	hypothetical protein	-	-	5.09e-45	4.45
	bhn_I2022	uxuA	mannonate dehydratase	-	[G]	4.94e-33	4.44
	bhn_I0140	asnB	asparagine synthase	-	[E]	4.78e-104	4.36
	bhn_II078	-	hypothetical protein	-	-	5.83e-34	4.35
	bhn_I2498	smc	peptidase M23	-	[M]	5.81e-36	4.33
	bhn_I1658	deoC	deoxyribose-phosphate aldolase	-	[F]	2.19e-23	4.23
	bhn_I1780	xyn8A	reducing end xylose-releasing exo-oligoxylanase	GH8	[G]	7.38e-98	4.2
	bhn_I2748	proS	prolyl-tRNA synthetase	-	[J]	6.21e-50	4.16
	bhn_I2692	rumA	RNA methyltransferase	-	[J]	7.33e-13	4.13
	bhn_I2031	-	ABC transporter permease	-	[V]	5.68e-24	4.13
	bhn_I0751	purM	phosphoribosylaminoimidazole synthetase	-	[F]	1.05e-17	4.09
	bhn_I2379	-	chloride channel protein	-	[P]	7.05e-83	4.09
	bhn_I1633	-	heme ABC transporter ATP-binding protein	-	[R]	4.02e-23	4.05
	bhn_I0834	-	HD-GYP domain-containing protein	-	[K]	7.27e-18	4
	bhn_I0157	-	hypothetical protein	-	-	2.05e-32	3.94
	bhn_II111	-	hypothetical protein	-	-	3.06e-17	3.93
	bhn_I1091	nadp	isocitrate dehydrogenase	-	[C]	2.06e-09	3.91
	bhn_I2239	matE	multidrug transporter	-	[V]	4.76e-17	3.91
	bhn_I1541	-	hypothetical protein	-	[S]	5.95e-14	3.88
	bhn_I0945	-	TetR family transcriptional regulator	-	[K]	1.81e-12	3.87
	bhn_I0719	gtrA	polysaccharide synthesis protein	-	-	3.32e-17	3.83
	bhn_I1370	-	hypothetical protein	-	[J]	6.23e-14	3.83
	bhn_I0223	lysS	lysyl-tRNA synthetase	-	[J]	3.33e-13	3.81
	bhn_III79	-	zinc/iron permease/ATP-binding protein	-	[R]	0.000497	3.77
	bhn_I1497	modB	putrescine aminotransferase	-	[E]	9.63e-12	3.77
	bhn_I0565	gcp	O-sialoglycoprotein endopeptidase	-	[O]	2.73e-05	3.73
	bhn_I2663	metG	methionyl-tRNA synthetase	-	[J]	1.21e-09	3.7
	bhn_I0217	argF	ornithine carbamoyltransferase	-	[E]	1.4e-11	3.68
	bhn_I0874	matE	MatE efflux family protein	-	[V]	2.59e-77	3.65
	bhn_I0612	rplJ	50S ribosomal protein L10	-	[J]	1.8e-10	3.64
	bhn_I1153	gldE	CBS domain-containing protein	-	[R]	4.08e-09	3.61
	bhn_II144	-	hypothetical protein	-	-	2.38e-16	3.61
	bhn_I1262	cyt	nucleotidyltransferase	-	[R]	5.56e-25	3.56
	bhn_I1863	ispH	4-hydroxy-3-methylbut-2-enyl diphosphate reductase	-	[I]	2.65e-12	3.53
	bhn_I0082	prmC	methyltransferase domain-containing protein	-	[R]	1.59e-12	3.51
	bhn_I1649	pyrB	aspartate carbamoyltransferase	-	[F]	7.9e-09	3.51
	bhn_I1820	rlmN	ribosomal RNA large subunit methyltransferase N	-	[R]	3.03e-05	3.5
	bhn_I2172	ssuA	ABC transporter substrate-binding protein	-	[P]	2.15e-16	3.45
	bhn_I1225	-	hypothetical protein	-	-	2.23e-07	3.44
	bhn_I1147	-	CoA-binding domain-containing protein	-	[R]	2.18e-13	3.41
	bhn_I0221	dusA2	tRNA dihydrouridine synthase A	-	[J]	1.04e-09	3.38
	bhn_I0768	-	hypothetical protein	-	-	3.5e-56	3.36
	bhn_I1698	azlC	branched-chain amino acid ABC transporter permease	-	[E]	1.38e-05	3.35
	bhn_I1289	rplS	50S ribosomal protein L19	-	[J]	4.61e-10	3.34
	bhn_I2593	pfk	6-phosphofructokinase	-	[G]	7.43e-06	3.32
	bhn_I1256	ccpA	LacI family transcriptional regulator	-	[K]	5.04e-07	3.3
	bhn_I0603	-	transcriptional regulator	-	[K]	3.79e-10	3.28
	bhn_I1642	-	HAD superfamily hydrolase	-	[R]	1.82e-39	3.28
	bhn_I1948	-	hypothetical protein	-	-	5.74e-08	3.24
	bhn_I0340	fabG	short chain dehydrogenase/reductase	-	[I]	5.59e-56	3.23
	bhn_I0791	-	hypothetical protein	-	[S]	0.000118	3.19
	bhn_I0148	cstA	carbon starvation protein	-	[T]	5.47e-08	3.19
	bhn_I0962	-	hypothetical protein	-	-	5.19e-05	3.17
	bhn_I2412	-	Zn-dependent protease	-	[O]	0.00092	3.17
	bhn_I1734	ftsZ	cell division protein	-	[D]	5.23e-31	3.17
	bhn_I1674	phoB	PhoP family transcriptional regulator	-	[T]	1.14e-06	3.13
	bhn_I0856	est4C	polysaccharide deacetylase	CE4	G]	1.57e-05	3.12
	bhn_I1766	-	AraC family transcriptional regulator	-	[K]	2.37e-14	3.1
	bhn_I0982	-	hypothetical protein	-	-	0.000201	3.09
	bhn_I1729	nikD	nickel/peptide ABC transporter ATP-binding protein	-	[E]	0.000315	3.07
	bhn_I1581	ilvC	ketol-acid reductoisomerase	-	[E]	3.26e-09	3.05
	bhn_I2788	-	SpoIIE domain-containing protein	-	[T]	5.12e-24	3.05
	bhn_I1834	-	hypothetical protein	-	-	7.44e-05	3.04
	bhn_I1713	-	hypothetical protein	-	-	1.57e-05	3.04
	bhn_I0353	-	hypothetical protein	-	-	3.97e-30	3.03
	bhn_I0996	-	hypothetical protein	-	-	1.77e-05	3.02
	bhn_I2228	-	hypothetical protein	-	[M]	8.73e-06	3.01
	bhn_I1045	nikE	nickel/peptide ABC transporter ATP-binding protein	-	[E]	1.29e-08	3.01
	bhn_II042	-	hypothetical protein	-	-	5.13e-11	2.98
	bhn_I0022	-	hypothetical protein	-	-	0.003	2.96
	bhn_II075	-	hypothetical protein	-	-	3.61e-18	2.92
	bhn_I1878	gap	glyceraldehyde-3-phosphate dehydrogenase	-	[G]	2.06e-23	2.92
	bhn_I1496	modB	ABC transporter permease	-	[E]	6.83e-05	2.91
	bhn_I2262	ccpA	LacI family transcription regulator	-	[K]	0.00963	2.91
	bhn_I0470	-	MBOAT family acyltransferase	-	[M]	3.51e-05	2.91
	bhn_I1540	-	hypothetical protein	-	[S]	0.000832	2.87
	bhn_I0118	-	hypothetical protein	-	[S]	2.53e-07	2.87
	bhn_I1694	-	ribonuclease III	-	[S]	2.11e-05	2.87
	bhn_I1594	atpA	ATP synthase F1 subunit alpha	-	[C]	1.59e-07	2.85
	bhn_II005	-	hypothetical protein	-	-	0.01	2.85
	bhn_I0451	-	LicD family protein	-	[M]	0.000922	2.85
	bhn_I0576	-	hypothetical protein	-	[N]	0.027	2.84
	bhn_I0520	pds	flavin containing amine oxidoreductase	-	[H]	9.58e-05	2.83
	bhn_I1592	atpD	ATP F0F1 synthase subunit beta	-	[C]	2.08e-05	2.82
	bhn_I2140	-	hypothetical protein	-	-	0.00704	2.81
	bhn_I0364	-	membrane protein	-	[S]	0.000997	2.79
	bhn_I0873	-	hypothetical protein	-	[I]	6.08e-12	2.79
	bhn_II143	-	HTH domain-containing protein	-	[K]	1.86e-21	2.78
	bhn_I1317	-	ribonuclease H	-	[L]	0.00574	2.78
	bhn_I0686	-	GntR family transcriptional regulator	-	[K]	6.28e-06	2.78
	bhn_I2092	rplN	ribosomal protein L14	-	[J]	0.00405	2.78
	bhn_I1348	mrdB	rod shape-determining protein RodA	-	[D]	5.09e-05	2.77
	bhn_II115	-	hypothetical protein	-	-	0.00392	2.77
	bhn_I1790	-	AAA domain-containing protein	-	[R]	0.00494	2.75
	bhn_I0388	-	EAL domain-containing protein	-	[T]	0.00362	2.75
	bhn_I1485	-	hypothetical protein	-	[S]	0.00153	2.71
	bhn_I1590	-	hypothetical protein	-	-	0.00915	2.71
	bhn_I0203	gh2B	glycosyl hydrolase family 2	GH2	[G]	4.01e-16	2.7
	bhn_III78	est1A	feruloyl esterase	CE1	[G]	1.17e-17	2.69
	bhn_I2515	-	PTS sugar transporter	-	-	2.37e-05	2.69
	bhn_II114	-	hypothetical protein	-	-	0.00495	2.69
	bhn_I0528	ispD	2-C-methyl-D-erythritol 4-phosphate cytidylyltransferase	-	[I]	0.0459	2.68
	bhn_I2413	ugl88B	unsaturated glucuronyl hydrolase	-	[R]	0.0093	2.68
	bhn_I1165	scpA	chromosome segregation and condensation protein	-	[K]	0.00727	2.66
	bhn_I0850	-	zinc/iron permease	-	[P]	1.61e-10	2.66
	bhn_I0298	-	hypothetical protein	-	-	0.021	2.65
	bhn_I1551	-	hypothetical protein	-	[T]	1.78e-05	2.64
	bhn_I0833	-	GGDEF domain-containing protein	-	[T]	0.00139	2.64
	bhn_I2631	-	membrane protein	-	[R]	3.14e-08	2.64
	bhn_I1280	-	RNA binding protein	-	[J]	0.000456	2.63
	bhn_I1686	-	hypothetical protein	-	-	4.24e-08	2.63
	bhn_I2737	fba	fructose-1,6-bisphosphate aldolase	-	[G]	2.2e-18	2.62
	bhn_I1509	-	hypothetical protein	-	[R]	0.00861	2.62
	bhn_I0427	-	hypothetical protein	-	[S]	0.000849	2.62
	bhn_I2059	rpsD	30S ribosomal protein S4	-	[J]	0.00874	2.58
	bhn_I2481	birA	YbbR-like protein	-	[S]	0.0372	2.58
	bhn_I1624	ihfB	transcriptional regulator/DNA-binding protein	-	[L]	7.93e-18	2.58
	bhn_I2238	pbp1A	penicillin-binding protein 1A family	-	[M]	0.00311	2.55
	bhn_I1333	gltX	glutamyl-tRNA synthetase	-	[J]	0.00226	2.55
	bhn_I2715	pgl28B	polygalacturonase	PL3, GH28	[G]	0.0103	2.54
	bhn_I1219	-	hypothetical protein	-	-	0.0121	2.54
	bhn_I2054	cbiO	cobalt ABC transporter ATP-binding protein	-	[P]	0.0397	2.53
	bhn_I1018	-	transposase	-	[L]	3.36e-06	2.53
	bhn_I0913	pcrA	ATP-dependent DNA helicase	-	[L]	0.00346	2.51
	bhn_I0405	-	hypothetical protein	-	-	6.2e-05	2.51
	bhn_III13	-	hypothetical protein	-	-	0.00347	2.5
	bhn_I1283	udp	uridine phosphorylase	-	[F]	0.00208	2.5
	bhn_I2139	xsa43D	xylosidase/arabinofuranosidase	GH43	[G]	0.00988	2.49
	bhn_I2501	-	CdaR family transcriptional regulator	-	[K]	0.0282	2.47
	bhn_I1862	rpsA	30S ribosomal protein S1	-	[J]	9.11e-13	2.47
	bhn_I1833	-	radical SAM domain-containing protein	-	[R]	0.0126	2.46
	bhn_I1560	rny	ribonuclease	-	[L]	3.07e-10	2.45
	bhn_I2765	-	LytTr domain-containing protein	-	[K]	0.0402	2.44
	bhn_I0858	pyrH	UMP kinase	-	[F]	0.0433	2.44
	bhn_I0049	sufE	FeS assembly protein	-	[C]	0.0098	2.43
	bhn_I2153	hpaA	AraC family transcriptional regulator	-	[K]	9.72e-16	2.43
	bhn_I0700	ygbF	TPR domain-containing protein	-	[R]	0.000366	2.42
	bhn_II093	-	hypothetical protein	-	-	0.00221	2.39
	bhn_I1107	-	hypothetical protein	-	-	8.04e-13	2.39
	bhn_I1634	purC	phosphoribosylaminoimidazole-succinocarboxamide synthase	-	[F]	0.00758	2.37
	bhn_I0453	galU	choline kinase	-	[M]	0.00947	2.37
	bhn_I2511	-	hypothetical protein	-	[S]	0.000776	2.37
	bhn_I2789	-	hypothetical protein	-	[V]	3.17e-12	2.36
	bhn_I1007	xylF	sugar ABC transporter substrate-binding protein	-	[G]	1.32e-12	2.35
	bhn_I0634	-	RelA/SpoT domain-containing protein	-	[S]	0.0397	2.35
	bhn_I1992	dnaQ	exonuclease	-	[L]	0.0301	2.34
	bhn_I0300	-	hypothetical protein	-	-	0.049	2.33
	bhn_I0529	-	MBOAT family acyltransferase	-	[M]	0.046	2.32
	bhn_I0583	-	glycosyl transferase GT2 family	GT2	[M]	0.000349	2.32
	bhn_I0119	-	phosphocarrier HPr family	-	[G]	0.000124	2.31
	bhn_I0683	purH	5-aminoimidazole-4-carboxamide ribonucleotide transformylase	-	[F]	0.0216	2.3
	bhn_I0809	-	iron ABC transporter permease protein	-	[P]	0.000167	2.29
	bhn_I2553	-	hypothetical protein	-	[S]	5.11e-10	2.27
	bhn_I0776	-	hypothetical protein	-	-	1.79e-07	2.25
	bhn_II021	-	type II/IV secretion system protein	-	[U]	0.00118	2.24
	bhn_I2759	-	glutathione peroxidase	-	[O]	8.92e-10	2.23
	bhn_III23	pta	phosphate acetyltransferase	-	[C]	3.42e-25	2.22
	bhn_I1273	ilvA	threonine dehydratase	-	[E]	0.0122	2.22
	bhn_I1167	mmdA	carboxyl transferase	-	[I]	3.2e-05	2.22
	bhn_I1568	mrdA	peptidoglycan glycosyltransferase	-	[M]	2.69e-08	2.21
	bhn_I1687	-	Hpt domain-containing protein	-	[T]	5.46e-05	2.21
	bhn_I1779	-	methyl-accepting chemotaxis protein	-	[N]	1.61e-09	2.2
	bhn_I1293	rnhB	ribonuclease HII	-	[L]	0.0395	2.2
	bhn_I1151	-	hypothetical protein	-	-	2.05e-05	2.19
	bhn_I0005	gyrB	DNA gyrase subunit B	-	[L]	0.000461	2.18
	bhn_III76	lyc25B	lysozyme	GH25, 2xSH3	[G]	1.73e-18	2.17
	bhn_I2149	-	cNMP binding domain-containing protein	-	[T]	2.88e-09	2.17
	bhn_I0783	-	hypothetical protein	-	-	0.0144	2.16
	bhn_I0358	cotH	spore coat protein	-	[M]	0.00149	2.14
	bhn_I1353	sepF	cell division protein	-	[S]	0.0271	2.14
	bhn_I1650	pyrI	aspartate carbamoyltransferase	-	[F]	0.00686	2.12
	bhn_I1667	-	PAP2 family protein	-	[I]	0.0314	2.12
	bhn_I0879	matE	MatE efflux family protein	-	[V]	0.0299	2.11
	bhn_I2256	thlA1	acetyl-CoA acetyltransferase	-	[I]	0.00142	2.1
	bhn_I1819	-	serine/threonine protein phosphatase	-	[T]	0.0216	2.09
	bhn_I0412	pseB	UDP-N-acetylglucosamine 4,6-dehydratase	-	[M]	0.0473	2.08
	bhn_I0851	-	QueT family transporter	-	[S]	3.17e-09	2.08
	bhn_I0420	-	hypothetical protein	-	-	0.000818	2.07
	bhn_III14	-	DNA-binding protein	-	[L]	1.84e-16	2.07
	bhn_I0741	-	ABC transporter ATP-binding protein	-	[P]	0.00439	2.06
	bhn_II015	-	hypothetical protein	-	-	0.00918	2.04
	bhn_I1662	-	hypothetical protein	-	-	9.26e-07	2.02
	bhn_I0289	-	hypothetical protein	-	-	0.0282	2.02
	bhn_I0421	-	hypothetical protein	-	-	0.000987	2.01
	bhn_I0861	pgsA	CDP-diglyceride synthetase	-	[I]	0.00791	2.01
	bhn_I0780	-	CAAX amino terminal protease family protein	-	[R]	0.0128	2
	bhn_I2550	-	hypothetical protein	-	-	0	N/A
	bhn_II105	-	hypothetical protein	-	-	0	N/A
	bhn_I1168	-	sodium ion-translocating decarboxylase	-	-	0	N/A
	bhn_III84	-	AAA domain-containing protein	-	-	1.17e-08	N/A
	bhn_III85	-	hypothetical protein	-	-	0.000147	N/A
	bhn_I2160	thyA	thymidylate synthase	-	[F]	3.03e-85	N/A
	bhn_I0650	rpmI	50S ribosomal protein L35	-	[J]	0	N/A
	bhn_II065	-	single-stranded DNA-binding protein	-	[L]	0	N/A
	bhn_I1311	-	heavy metal transporter	-	[P]	0	N/A
	bhn_III61	-	CorA-like Mg2+ transporter protein	-	[P]	0.0387	N/A
	bhn_I0502	-	radical SAM protein	-	[R]	4.37e-272	N/A
	bhn_I2629	-	prolyl-tRNA synthetase	-	[S]	0	N/A
	bhn_III77	-	GNAT family acetyltransferase	-	[S]	3.18e-135	N/A
	bhn_I1292	-	signal peptidase I	-	[U]	0	N/A
MB2003 co-culture growth on xylan	bhn_I0870	-	two component system histidine kinase	-	[T]	0	6.33
	bhn_I2522	grpE	co-chaperone	-	[O]	4.06e+106	5.01
	bhn_I0757	phnF	GntR family transcriptional regulator	-	[K]	1.55e+147	4.35
	bhn_I0208	-	hypothetical protein	-	-	1.04e+53	4.32
	bhn_I1136	-	PTS ascorbate transporter subunit IIC	-	[S]	1.01e+34	4.29
	bhn_I1765	ngcE	sugar ABC transporter substrate-binding protein	-	[G]	7.22e+106	4.09
	bhn_III58	-	hypothetical protein	-	-	688000000	4.03
	bhn_I0656	ric	disulfide oxidoreductase	-	[C]	4.57e+39	3.98
	bhn_I2399	pncB	nicotinate phosphoribosyltransferase	-	[H]	2430000000000000	3.91
	bhn_I0869	hsp20	heat-shock protein	-	[O]	2.25e+112	3.82
	bhn_I0942	abrB	AbrB family transcriptional regulator	-	-	7.42e+34	3.81
	bhn_I2402	-	NUDIX family hydrolase	-	[F]	8380000000000000	3.81
	bhn_I2190	-	hypothetical protein	-	-	9.76e+97	3.77
	bhn_I1599	-	hypothetical protein	-	-	7.19e+49	3.76
	bhn_I0681	agn53A	arabinogalactan endo-1,4-β-galactosidase	GH53	[G]	17800000000	3.7
	bhn_I2358	fliS	flagellar biosynthesis protein	-	[N]	1.01e+67	3.69
	bhn_I2555	-	CMP deaminase	-	[F]	3250000000	3.64
	bhn_I2646	pyrD	dihydroorotate dehydrogenase	-	[F]	1.63e+62	3.55
	bhn_I2046	-	hypothetical protein	-	-	1.11e+17	3.54
	bhn_I0825	-	von Willebrand factor type A domain-containing protein	-	[R]	1.97e+94	3.52
	bhn_I0881	-	hypothetical protein	-	-	6.06e+22	3.51
	bhn_I2368	flgM	flagellar biosynthesis anti-sigma factor	-	[N]	8.61e+125	3.51
	bhn_I1135	-	SPFH domain/Band 7 family protein	-	[O]	1200000000000000	3.49
	bhn_I2601	-	RNA polymerase sigma factor sigma-70 family	-	[K]	1.33e+93	3.44
	bhn_I1637	thrH	phosphoserine phosphatase	-	[E]	7.1e+52	3.44
	bhn_I0972	xylF	xylose ABC transporter substrate-binding protein	-	[G]	2.72e+149	3.32
	bhn_I2047	-	hypothetical protein	-	-	1120000	3.25
	bhn_I2257	raiA	ribosomal subunit interface protein	-	[J]	4.32e+62	3.19
	bhn_I2331	-	hypothetical protein	-	-	36000000	3.18
	bhn_I0973	xylG	xylose ABC transporter ATP-binding protein	-	[G]	274000000000	3.17
	bhn_I1324	rimI	GNAT family acetyltransferase	-	[K]	1.1e+19	3.1
	bhn_I2333	-	HAD family hydrolase	-	[R]	1.36e-05	3.09
	bhn_I2048	-	hypothetical protein	-	-	2360000000	2.99
	bhn_I2221	gh31C	glycoside hydrolase family 31	GH31	[G]	1.73e+40	2.98
	bhn_I0964	-	hypothetical protein	-	-	1080000000000	2.97
	bhn_I1860	-	hypothetical protein	-	-	0.000115	2.95
	bhn_I0237	eutE	succinylglutamate desuccinylase	-	[R]	0.000161	2.95
	bhn_I2642	-	hypothetical protein	-	-	1.77e+38	2.92
	bhn_I2473	galE	GDP-L-fucose synthase	-	[M]	2.57e+69	2.92
	bhn_I0758	clpB	ATP-dependent chaperone protein	-	[O]	2.37e+32	2.91
	bhn_I1870	-	metal-dependent hydrolase	-	[R]	7.27e+36	2.89
	bhn_I1216	hsdS	type I restriction-modification system S subunit	-	[V]	0.000143	2.86
	bhn_I0963	-	LytTR domain-containing protein	-	[K]	688000000000	2.84
	bhn_I2225	ccpA	LacI family transcriptional regulator	-	[K]	2.84e+28	2.83
	bhn_I0209	-	hypothetical protein	-	-	0.000181	2.83
	bhn_I2774	-	GGDEF/PAS domain-containing protein	-	[T]	6.26e+73	2.81
	bhn_I2662	-	α/β hydrolase	-	[I]	1.37e+28	2.78
	bhn_I2354	fliC	flagellin	-	[N]	1.66e+68	2.76
	bhn_I2472	gmd	GDP-mannose 4,6-dehydratase	-	[M]	711000000000	2.74
	bhn_I1351	pilT	twitching motility protein	-	-	1.99e+40	2.71
	bhn_I2523	hrcA	heat-inducible transcription repressor	-	[K]	1.68e-05	2.7
	bhn_I2776	modB	ABC transporter permease	-	[E]	1.73e+60	2.69
	bhn_I1841	bga35B	β-galactosidase	GH35	[G]	970000000000	2.66
	bhn_I0396	-	molecular chaperone Hsp20	-	[O]	90100000000	2.66
	bhn_I2488	-	hypothetical protein	-	-	0.000945	2.64
	bhn_I0109	-	ROK family protein	-	[K]	3.22e-05	2.64
	bhn_I2360	flaG	flagellar protein	-	[N]	453000000000000	2.6
	bhn_I1845	-	sugar ABC transporter substrate-binding protein	-	[G]	1.48e+30	2.59
	bhn_I0584	-	thioesterase	-	[I]	7950000000000	2.56
	bhn_I2224	-	sugar ABC transporter permease protein	-	[G]	2.41e+21	2.55
	bhn_I2474	-	hypothetical protein	-	-	480000000	2.55
	bhn_I0805	-	MecA family protein	-	-	1.7e+24	2.5
	bhn_I2521	dnaK	molecular chaperone	-	[O]	4.33e+18	2.49
	bhn_I1598	-	hypothetical protein	-	-	5.34e+25	2.48
	bhn_I2516	thiI	thiamine biosynthesis/tRNA modification protein	-	[H]	7.73e+33	2.41
	bhn_I2230	cspD	cold-shock protein	-	[K]	904000000	2.41
	bhn_I2305	-	hypothetical protein	-	-	0.00791	2.4
	bhn_I1528	-	cation diffusion facilitator family transporter	-	[P]	0.00103	2.39
	bhn_I0334	-	hypothetical protein	-	-	0.000297	2.38
	bhn_I1097	rho	transcription termination factor	-	[K]	1.09e+23	2.36
	bhn_III86	hicA	HicA family protein	-	-	0.000514	2.28
	bhn_I0153	-	hypothetical protein	-	-	3.88e+18	2.28
	bhn_I1233	-	α/β hydrolase family protein	-	[R]	3.75e+31	2.27
	bhn_I2367	flgN	flagellar biosynthesis protein	-	[N]	8.97e+26	2.26
	bhn_I1532	arf51C	α-L-arabinofuranosidase	GH51/CBM4	[G]	4.33e+22	2.25
	bhn_I1407	est4D	polysaccharide deacetylase	CE4	[G]	0.00531	2.23
	bhn_I1241	cbiO	cobalt ABC transporter ATP-binding protein	-	[R]	5.15e-05	2.21
	bhn_I1461	fliK	flagellar hook length control protein	-	[N]	2.09e+23	2.2
	bhn_I1224	recF	ATPase AAA family	-	[R]	0.00232	2.17
	bhn_I2560	mecA	competence protein	-	[O]	1960000000000000	2.14
	bhn_I0659	-	sugar ABC transporter substrate-binding protein	-	[G]	156000000000000	2.13
	bhn_I2132	ngcE	sugar ABC transporter substrate-binding protein	-	[G]	583000000000000	2.12
	bhn_I2597	-	hypothetical protein	-	-	2.18e-05	2.12
	bhn_I2777	-	ABC transporter substrate-binding protein	-	[E]	81300000000	2.01
	bhn_I1357	cmk	cytidylate kinase	-	[F]	0.000582	2.01
	bhn_I2503	-	CAAX amino terminal protease family protein	-	[R]	6e+18	2
	bhn_I0167	cel5A	endo-1,4-β-glucanase/xylanase	GH5	[G]	0.00419	2
	bhn_I0955	matE	MatE efflux family protein	-	[V]	0.0144	2
	bhn_I0629	-	hypothetical protein	-	-	0	N/A
	bhn_I2636	-	hypothetical protein	-	-	0	N/A
	bhn_I1484	-	MFS transporter	-	[H]	0	N/A
	bhn_I2141	-	phosphomethylpyrimidine synthase	-	[H]	0	N/A
Genes were deemed “significantly expressed” if all three thresholds were met: FDR calculated using the Benjamini-Hochberg procedure Q-values < 0.05, KW analysis of variance with p < 0.05, and ≥ 2-fold log2 difference in expression. CAZy designations have been assigned to genes containing the relevant domains. COG classifications: [C], Energy production and conversion; [D], Cell cycle control, cel…
