# Supplementary material for: Butyrivibrio hungatei MB2003 Competes Effectively for Soluble Sugars Released by Butyrivibrio proteoclasticus B316T during Growth on Xylan or Pectin
Source: Appl Environ Microbiol. 2019 Jan 23;85(3):e02056-18. doi: 10.1128/AEM.02056-18 (PMC6344614; doi:10.1128/AEM.02056-18)
Supplement: Supplemental file 4 [file 28aec23afaf350dcb5ceb3313df509c8_AEM.02056-18-sd004.xlsx]

## Sheet: B316T
Data Set S3. List of genes significantly up-regulated during mono- and co-culture growth of B. proteoclasticus B316T on pectin.
Condition	Locus tag	Name	Annotation	CAZy	COG	FDR	log2 FC
B316T mono-culture growth on pectin	bpr_I0682	-	hypothetical protein	-	-	3.52e-55	4.6
	bpr_I0848	-	hypothetical protein	-	-	7.47e-48	4.54
	bpr_I1955	xptA	xanthine phosphoribosyltransferase	-	[F]	1.02e-40	4.52
	bpr_I0781	-	hypothetical protein	-	-	4.22e-13	4.03
	bpr_II309	-	hypothetical protein	-	-	8.65e-11	3.81
	bpr_II209	-	hypothetical protein	-	-	3.28e-13	3.79
	bpr_II021	-	hypothetical protein	-	-	1.57e-11	3.75
	bpr_I0931	eda	2-keto-3-deoxygluconate 6-phosphate aldolase	-	[G]	2.85e-06	3.47
	bpr_III162	xth	exodeoxyribonuclease III	-	[L]	1.87e-05	3.47
	bpr_I0306	-	sugar ABC transporter permease	-	[G]	4.98e-06	3.43
	bpr_II396	-	helicase	-	[L]	0.000208	3.39
	bpr_II086	-	phage integrase family protein	-	[L]	0.000112	3.24
	bpr_I1178	-	hypothetical protein	-	-	0.00274	3.12
	bpr_I2844	-	toxic anion resistance family protein	-	[P]	0.000126	3.06
	bpr_I1091	-	PilZ domain-containing protein	-	-	0.00531	3.04
	bpr_I2136	-	GGDEF/EAL domain-containing protein	-	[T]	0.00507	2.94
	bpr_I2190	dltA	AMP-binding enzyme	-	[Q]	0.0338	2.94
	bpr_I1420	-	PAP2 family protein	-	[I]	0.022	2.86
	bpr_I0446	-	conserved hypothetical transmembrane protein	-	-	0.0178	2.81
	bpr_I1682	-	phosphotyrosine protein phosphatase	-	[T]	0.00767	2.77
	bpr_I2395	-	hypothetical secreted protein	-	-	0.0168	2.68
	bpr_I1748	-	hypothetical protein	-	-	0.0262	2.64
	bpr_I2804	-	conserved hypothetical transmembrane protein	-	-	0.0359	2.59
	bpr_I0102	-	P-loop-containing ATPase	-	[R]	0	N/A
	bpr_I0117	-	sugar ABC transporter substrate-binding protein	-	[G]	0	N/A
	bpr_I0363	-	flavin reductase domain-containing protein	-	[R]	0	N/A
	bpr_I0390	-	glycosyl transferase 2	GT2	[M]	0	N/A
	bpr_I0730	-	hypothetical protein	-	-	0	N/A
	bpr_I0953	pyrH	uridylate kinase	-	[F]	0	N/A
	bpr_I1142	-	HIT domain-containing protein	-	[R]	0	N/A
	bpr_I1245	xerD	tyrosine recombinase	-	[L]	0	N/A
	bpr_I1272	accD	acetyl-CoA carboxylase carboxyl transferase beta subunit	-	[I]	0	N/A
	bpr_I1294	gpmA	2,3-bisphosphoglycerate-independent phosphoglycerate mutase	-	[G]	0	N/A
	bpr_I1616	gph	sugar transporter GPH family	-	[G]	0	N/A
	bpr_I1831	ispF	2-C-methyl-D-erythritol 2,4-cyclodiphosphate synthase	-	[I]	0	N/A
	bpr_I2048	tpiA	triosephosphate isomerase	-	[G]	0	N/A
	bpr_I2176	-	hypothetical protein	-	-	0	N/A
	bpr_I2183	-	glycosyl transferase 2	GT2	[M]	0	N/A
	bpr_I2275	-	hypothetical protein	-	-	0	N/A
	bpr_I2293	-	hypothetical protein	-	-	0	N/A
	bpr_I2437	guaB	IMP dehydrogenase	-	[F]	0	N/A
	bpr_I2471	-	N-acetylmuramoyl-L-alanine amidase	-	[M]	0	N/A
	bpr_I2749	-	peptide ABC transporter permease	-	[P]	0	N/A
	bpr_I2933	-	RNA-binding S4 domain-containing protein	-	[K]	0	N/A
	bpr_II009	-	hypothetical protein	-	-	0	N/A
	bpr_II088	-	hypothetical protein	-	-	0	N/A
	bpr_II203	-	resolvase family protein	-	[L]	0	N/A
	bpr_III224	-	amino acid ABC transporter permease	-	[E]	0	N/A
	bpr_IV097	-	restriction endonuclease family protein	-	[S]	0	N/A
B316T co-culture growth on pectin	bpr_I2860	gh31D	glycoside hydrolase 31	GH31	[G]	1.55e-05	3.64
	bpr_I1161	atpG2	ATP synthase F1 subunit gamma	-	[C]	1.07e-08	3.52
	bpr_III140	-	GGDEF/EAL domain-containing protein	-	[T]	0.000803	3.06
	bpr_I1037	pgm	phosphoglucomutase	-	[G]	0.00183	2.94
	bpr_I2264	-	sugar ABC transporter substrate-binding protein	-	[G]	0.00117	2.68
	bpr_II257	-	hypothetical protein	-	-	0.00196	2.65
	bpr_III242	urtB	sugar ABC transporter permease protein	-	[G]	0.00183	2.18
Genes were deemed “significantly expressed” if all three thresholds were met: FDR calculated using the Benjamini-Hochberg procedure Q-values < 0.05, KW analysis of variance with p < 0.05, and ≥ 2-fold log2 difference in expression. CAZy designations have been assigned to genes containing the relevant domains. COG classifications: [C], Energy production and conversion; [D], Cell cycle control, cel…

## Sheet: MB2003
Data Set S3. List of genes significantly up-regulated during mono- and co-culture growth of B. hungatei MB2003 on pectin.
Condition	Locus tag	Name	Annotation	CAZy	COG	FDR	log2 FC
MB2003 mono-culture growth on pectin	bhn_I1925		hypothetical protein	-	-	0	6.99
	bhn_I0806	-	arginase family protein	-	-	0	6.98
	bhn_II008	-	TraG/TraD family protein	-	-	0	6.92
	bhn_III55	rsmH	16S rRNA methyltransferase	-	[M]	0	6.91
	bhn_III007	-	HTH domain-containing protein	-	[K]	0	6.61
	bhn_I2638	guaA	GMP synthase	-	[F]	0	6.51
	bhn_II037	-	hypothetical protein	-	-	0	6.43
	bhn_I2475	-	hypothetical protein	-	-	0	6.29
	bhn_I1132	sufS	arginine decarboxylase	-	[E]	3.55e+167	6.19
	bhn_III64	bgl3A	β-glucosidase	GH3	[G]	5.66e+53	6.13
	bhn_III70	-	HTH domain-containing protein	-	[K]	0	6.1
	bhn_I0913	pcrA	ATPdependent DNA helicase	-	[L]	9.2e+223	6.09
	bhn_III76	-	lysozyme	GH25	[M]	2.98e+19	6.04
	bhn_I1599	-	hypothetical protein	-	-	3.39e+289	6.02
	bhn_I2699	dapC	aspartate/tyrosine/aromatic aminotransferase	-	[E]	1.27e+187	5.98
	bhn_I2510	-	betalactamase	-	[R]	1.19e+184	5.91
	bhn_I2226	cbp94A	cellobiose phosphorylase	GT36	[G]	1.1e+86	5.83
	bhn_I1337	pepT	peptidase T	-	[E]	5.97e+117	5.81
	bhn_I0865	polC	DNA polymerase III subunit alpha	-	[L]	1.68e+301	5.78
	bhn_I2381	mcpL	methylaccepting chemotaxis protein	-	[N]	1.71e+265	5.73
	bhn_I1982	fusA	translation elongation factor G	-	[J]	6.94e+125	5.7
	bhn_I0922	-	restriction system component	-	[V]	2.11e+160	5.69
	bhn_II063	-	ATP-dependent DNA helicase UvrD/REP family	-	[L]	9.41e+138	5.67
	bhn_I1844	-	sugar ABC transporter permease	-	[G]	4.72e+248	5.66
	bhn_III59	-	UvrD/REP helicase	-	[L]	0	5.64
	bhn_I0888	infB	translation initiation factor IF2	-	[J]	6.4e+140	5.61
	bhn_I1924	-	hypothetical protein	-	-	5.29e+222	5.61
	bhn_I0127	-	amino acid ABC transporter substrate-binding protein	-	[E]	2.2e+197	5.58
	bhn_I0643	-	CAAX amino terminal protease family protein	-	[R]	5.46e+182	5.58
	bhn_I1953	pl11A	polysaccharide lyase	-	[G]	5.93e+136	5.51
	bhn_I0177	-	hypothetical protein	-	-	1.5e+48	5.49
	bhn_I1885	-	hypothetical protein	-	-	1.78e+122	5.46
	bhn_I1912	-	Wall associated protein	-	-	1.2e+90	5.36
	bhn_III19	-	hypothetical protein	-	-	4.34e+203	5.3
	bhn_II098	-	hypothetical protein	-	-	3.89e+258	5.3
	bhn_I0546	-	glycosyl transferase GT2	GT2	[R]	7.11e+143	5.29
	bhn_I0466	fkbH	FkbH domain-containing protein	-	[Q]	1.17e+102	5.22
	bhn_I2118	-	hypothetical protein	-	-	6.31e+105	5.21
	bhn_I2457	pseF	pseudaminic acid CMP-transferase	-	[M]	5.42e+52	5.19
	bhn_I2152	pilF	TPR domain-containing protein	-	[N]	4.92e+47	5.13
	bhn_I0977	nikA	nickel/peptide ABC transporter substrate-binding protein	-	[E]	2.65e+64	5.11
	bhn_I1339	mutS	DNA mismatch repair protein	-	[L]	4.21e+70	5.11
	bhn_I0976	-	oligo-endopeptidase F	-	[E]	3.31e+90	5.09
	bhn_I2349	-	glycosyl transferase GT2/GT4 family	GT2/GT4	[M]	3.59e+58	5.07
	bhn_I2734	-	sugar ABC transporter substrate-binding protein	-	[G]	5.04e+111	5.07
	bhn_I1871	-	helicase SNF2 family	-	[K]	6.73e+58	5.04
	bhn_III66	-	Na+/H+ antiporter	-	[P]	0.00185	5.04
	bhn_I0835	ccpA	catabolite control protein A	-	[K]	8.09e+76	5.02
	bhn_I2695	phoB	two component system response regulator	-	[T]	1.21e+94	5.01
	bhn_III52	-	aminotransferase	-	[E]	5.69e+130	5
	bhn_III51	-	ACT domain-containing protein	-	[R]	4.41e+121	4.99
	bhn_I1064	feoB	ferrous iron transport protein B	-	[P]	6.63e+42	4.98
	bhn_I2625	-	Mn2+/Zn2+ ABC transporter substrate-binding protein	-	[P]	8.65e+95	4.97
	bhn_I0187	gh115A	α-glucuronidase	GH115	[G]	4.39e+53	4.94
	bhn_I0477	mviN	polysaccharide biosynthesis protein	-	[R]	2.42e+44	4.94
	bhn_II068	-	hypothetical protein	-	-	7.89e+81	4.94
	bhn_I2413	ugl88B	unsaturated glucuronyl hydrolase	-	[R]	4.34e+58	4.93
	bhn_I0488	-	MBOAT family acyltransferase	-	[M]	2.01e+51	4.92
	bhn_I0383	-	hypothetical protein	-	-	2.85e+48	4.91
	bhn_I1340	mutL	DNA mismatch repair protein	-	[L]	7.78e+32	4.91
	bhn_I1527	-	hypothetical protein	-	-	3.45e+38	4.91
	bhn_I0900	prfC	peptide chain release factor 3	-	[J]	9.01e+56	4.88
	bhn_I0813	-	sugar ABC transporter substrate-binding protein	-	[G]	1.63e+40	4.87
	bhn_I1647	pheA	prephenate dehydratase/chorismate mutase	-	[E]	2.07e+52	4.87
	bhn_I0709	-	hypothetical protein	-	-	3.25e+61	4.86
	bhn_I1118	topB	DNA topoisomerase III	-	[L]	7.62e+50	4.83
	bhn_II059	-	hypothetical protein	-	-	8.33e+103	4.82
	bhn_I0696	-	GGDEF/TPR domain-containing protein	-	[T]	6.51e+37	4.81
	bhn_I2433	-	glycosyl transferase GT4 family	GT4	[M]	2.83e+37	4.81
	bhn_II061	-	hypothetical protein	-	-	1.3e+63	4.78
	bhn_I0132	matE	multidrug transporter	-	[V]	7.67e+40	4.77
	bhn_I1239	-	TetR family transcriptional regulator	-	[K]	2.84e+91	4.77
	bhn_III32	parA	plasmid partitioning protein	-	[D]	3.71e+45	4.77
	bhn_I2254	paaC	3-hydroxybutyryl-CoA dehydrogenase	-	[I]	1.94e+57	4.75
	bhn_I0316	-	helicase	-	[K]	8.23e+39	4.72
	bhn_II005	-	hypothetical protein	-	-	4.66e+56	4.72
	bhn_I0077	pyk	pyruvate kinase	-	[G]	6e+55	4.7
	bhn_I1829	priA	primosomal protein N'	-	[L]	5.83e+47	4.7
	bhn_I2326	tagD	glycerol-3-phosphate cytidylyltransferase	-	[M]	1.47e+44	4.69
	bhn_I2454	-	glycosyl transferase GT2 family	GT2	[M]	4.98e+50	4.69
	bhn_I2544	murC	UDPN-acetylmuramatealanine ligase	-	[M]	3.45e+29	4.62
	bhn_I2728	-	GGDEF/EAL domain-containing protein	-	[T]	8.99e+59	4.62
	bhn_I0971	xylF	xylose ABC transporter substrate-binding protein	-	[G]	1.74e+42	4.62
	bhn_III12	-	acyltransferase	-	[I]	4.53e+31	4.61
	bhn_I2293	-	ribonuclease	-	[R]	3.64e+29	4.57
	bhn_I0448	-	glycosyl transferase 4	GT4	[M]	1.05e+29	4.56
	bhn_I0067	-	FHA domain-containing protein	-	[T]	3.03e+30	4.55
	bhn_I2441	pseC	aminotransferase	-	[M]	2.33e+59	4.55
	bhn_I1972	aga36C	α-galactosidase	GH27	[G]	4.38e+28	4.54
	bhn_II046	-	hypothetical protein	-	-	8.23e+122	4.54
	bhn_I1004	xylF	xylose ABC transporter substrate-binding protein	-	[G]	1.34e+30	4.54
	bhn_I0437	-	AbiH-like protein	-	-	1.07e+29	4.52
	bhn_I0512	-	mannose1phosphate guanylyltransferase	-	[M]	1.3e+24	4.52
	bhn_I0697	valS	valyltRNA synthetase	-	[J]	4.95e+41	4.52
	bhn_I1868	-	MgtC family protein	-	[S]	5.3e+40	4.52
	bhn_I0178	-	sugar ABC transporter permease protein	-	[G]	2.52e+36	4.51
	bhn_I0084	gh27A	α-galactosidase	GH27	[G]	8.45e+34	4.5
	bhn_I1110	-	carboxylesterase	-	[I]	2.04e+39	4.5
	bhn_I0911	recN	DNA repair protein	-	[L]	9.46e+20	4.49
	bhn_I2570	-	two component system response regulator	-	[T]	1.56e+37	4.49
	bhn_I0134	-	hypothetical protein	-	-	1.62e+30	4.48
	bhn_I0210	xylB	xylulokinase	-	[G]	2.99e+21	4.48
	bhn_I0049	sufE	FeS assembly protein	-	[C]	2.75e+44	4.46
	bhn_I0970	ntrC	AraC family transcriptional regulator	-	[K]	2.3e+31	4.46
	bhn_I1485	-	YkuD domain-containing protein	-	[S]	1.78e+22	4.46
	bhn_I1964	purL	phosphoribosylformylglycinamidine synthase	-	[F]	9.84e+33	4.46
	bhn_I2621	-	GGDEF domain-containing protein	-	[T]	5.74e+24	4.46
	bhn_I1145	mcpF	methyl-accepting chemotaxis protein	-	[N]	2.09e+18	4.42
	bhn_I1285	xylG	ABC transporter ATP-binding protein	-	[R]	1.94e+24	4.42
	bhn_I1006	-	two component system response regulator	-	[T]	1.43e+38	4.41
	bhn_I0172	-	sugar ABC transporter substrate-binding protein	-	[G]	4.06e+27	4.39
	bhn_I1156	-	peptidase M16	-	[R]	8.65e+33	4.39
	bhn_I2552	-	hypothetical protein	-	-	1.18e+27	4.39
	bhn_I2608	-	FRG domain-containing protein	-	-	1.17e+42	4.39
	bhn_I1968	-	GDSL-like lipase/acylhydrolase	-	[E]	1.31e+34	4.38
	bhn_I2389	-	lipoprotein NLPA family	-	[P]	1.88e+27	4.38
	bhn_I2682	-	serine recombinase	-	[L]	1.97e+27	4.38
	bhn_I1486	ilvB	acetolactate synthase catalytic subunit	-	[E]	2.95e+24	4.37
	bhn_I0151	-	hypothetical protein	-	-	1.22e+22	4.36
	bhn_I0681	agn53A	arabinogalactan endo-1,4-β-galactosidase	GH53	[G]	1.71e+22	4.36
	bhn_II064	-	DNA polymerase III delta subunit	-	[L]	3.49e+27	4.36
	bhn_I0749	-	leucyl aminopeptidase	-	[E]	2.69e+20	4.35
	bhn_I2176	hlyB	ABC transporter ATPbinding/permease protein	-	[V]	4.38e+28	4.35
	bhn_I2539	mfd	transcriptionrepair coupling factor	-	[L]	7.16e+26	4.35
	bhn_I0407	-	histidine kinase	-	[T]	1.8e+24	4.34
	bhn_II021	-	ATPase involved in pili biogenesis	-	[U]	3.65e+37	4.34
	bhn_II114	-	hypothetical protein	-	-	3.65e+37	4.33
	bhn_I1806	-	carboxylesterase	-	[R]	9.19e+22	4.31
	bhn_I1920	-	hypothetical protein	-	-	1.12e+27	4.31
	bhn_I0449	-	glycosyl transferase	GT4	[M]	1.32e+25	4.31
	bhn_I0516	-	hypothetical protein	-	-	6.16e+26	4.3
	bhn_I1209	-	hypothetical protein	-	-	2.61e+38	4.3
	bhn_II090	-	AraC family transcriptional regulator	-	-	1.52e+34	4.3
	bhn_I0139	amt	ammonium transporter	-	[P]	3.5e+24	4.29
	bhn_I2495	-	serine/threonine protein kinase	-	[R]	1.86e+28	4.29
	bhn_I0655	-	aldo/keto reductase	-	[C]	3.29e+23	4.28
	bhn_I2665	cpdB	5'-nucleotidase	-	[F]	5.1e+22	4.28
	bhn_I1488	-	hypothetical protein	-	-	2.36e+16	4.27
	bhn_I2197	msbA	ABC transporter ATP-binding/permease protein	-	[V]	3.3e+18	4.27
	bhn_I2576	-	SIR2 family protein	-	[K]	3.96e+22	4.27
	bhn_II048	-	hypothetical protein	-	-	1.57e+25	4.26
	bhn_II004	-	restriction endonuclease	-	[V]	2.62e+26	4.26
	bhn_I0307	est1B	feruloyl esterase	CE1	[R]	2.56e+23	4.25
	bhn_I0537	-	hypothetical protein	-	-	1.19e+26	4.25
	bhn_I0597	-	glycosyl transferase family 2	GT2	[M]	1.91e+20	4.25
	bhn_I2213	guaB	inosine-5'-monophosphate dehydrogenase	-	[F]	4.07e+25	4.25
	bhn_II022	-	cell surface protein	-	-	5.73e+43	4.24
	bhn_I0100	fucO	iron-containing alcohol dehydrogenase	-	[C]	2.64e+24	4.24
	bhn_I2181	hisC	histidinolphosphate transaminase	-	[E]	8.21e+21	4.24
	bhn_I1592	atpD	ATP synthase F1 beta subunit	-	[C]	3.07e+24	4.23
	bhn_I1217	hsdR	type I restrictionmodification system R subunit	-	[V]	2.14e+17	4.22
	bhn_I1611	-	AraC family transcriptional regulator	-	[T]	1.93e+17	4.22
	bhn_I2074	-	two component system histidine kinase	-	[T]	2.96e+24	4.22
	bhn_I0242	-	GNAT family acetyltransferase	-	-	4.38e+27	4.22
	bhn_I1479	spoT	RelA/SpoT domain-containing protein	-	[T]	39400000000000	4.21
	bhn_I1412	hypE	hydrogenase expression/formation protein	-	[O]	3.6e+17	4.2
	bhn_I0822	rfbB	NAD dependent epimerase/dehydratase	-	[M]	9.46e+22	4.19
	bhn_II115	-	hypothetical protein	-	-	1.05e+29	4.19
	bhn_I0661	udk	adenylylsulfate kinase	-	[P]	9.73e+22	4.19
	bhn_I0904	xseA	exo-deoxyribonuclease VII	-	[L]	2.08e+23	4.19
	bhn_I1576	minD	ATP-binding protein	-	[D]	1.19e+28	4.17
	bhn_I2212	-	GGDEF/EAL domain-containing protein	-	[T]	6.7e+20	4.17
	bhn_I2243	-	N6 DNA methylase	-	[L]	8.09e+16	4.15
	bhn_III86	hicA	DNA repair protein	-	[S]	3.82e+41	4.15
	bhn_I0092	gh105B	unsaturated rhamnogalacturonyl hydrolase	GH88/GH105	[G]	1.26e+16	4.15
	bhn_I0207	comE	RNA-binding protein S1	-	[K]	1.66e+19	4.14
	bhn_I1604	gh31A	glycoside hydrolase family 31	GH31	[G]	5.45e+35	4.14
	bhn_I0682	purO	IMP cyclohydrolase	-	[F]	4.51e+24	4.14
	bhn_I0497	-	glycosyl transferase GT4	GT4	[M]	4.68e+28	4.13
	bhn_I0133	-	membrane protein	-	[S]	7.09e+19	4.11
	bhn_I2738	amy13A	α-amylase	GH13	[G]	7.67e+18	4.11
	bhn_I1646	ppx	exopolyphosphatase	-	[P]	1020000000000000	4.1
	bhn_I1699	alaS	alanyltRNA synthetase	-	[J]	2.48e+21	4.1
	bhn_I1054	-	hypothetical protein	-	-	1.2e+37	4.09
	bhn_I1818	-	serine/threonine protein kinase	-	[R]	2.31e+21	4.09
	bhn_I2139	xsa43D	xylosidase/arabinofuranosidase	GH43	[G]	9.78e+18	4.09
	bhn_I2386	cobT	nicotinatenucleotide-di-methyl-benzimidazole phosphoribosyltransferase	-	[H]	4.87e+17	4.09
	bhn_I2351	-	glycosyl transferase GT2 family	GT2	[R]	2.66e+25	4.07
	bhn_I0730	arch	serine/threonine protein kinase	-	[R]	2.68e+17	4.07
	bhn_I1254	cobQ	cobyric acid synthase	-	[H]	1720000000000000	4.07
	bhn_I0006	gyrA	DNA gyrase subunit A	-	[L]	333000000000000	4.06
	bhn_I1112	glpA	FAD-dependent oxidoreductase	-	[R]	2.82e+17	4.06
	bhn_I1863	ispH	4-hydroxy-3-methyl-but-2-enyl diphosphate reductase	-	[I]	6.96e+19	4.06
	bhn_I1238	msbA	ABC transporter ATP-binding protein	-	[V]	137000000000000	4.04
	bhn_I1558	-	cell surface protein	-	-	5.14e+17	4.03
	bhn_I1926	msbA	ABC transporter ATP-binding/permease protein	-	[V]	585000000000	4.03
	bhn_I1308	aga27A	α-galactosidase	GH27	[G]	1.12e+16	4.02
	bhn_I0959	-	MFS transporter	-	[G]	5.87e+16	4.02
	bhn_I1607	-	sugar ABC transporter substrate-binding protein	-	[G]	1.13e+17	4.02
	bhn_I2303	-	ATPase	-	[R]	1.69e+18	4.02
	bhn_I1010	urtB	sugar ABC transporter permease protein	-	[G]	7.31e+21	4
	bhn_I1160	glyS	glycyl-tRNA synthetase	-	[J]	9.27e+17	3.99
	bhn_I0530	-	hypothetical protein	-	-	11800000000000	3.98
	bhn_I0534	-	hypothetical protein	-	-	1210000000000	3.98
	bhn_I1913	-	hypothetical protein	-	-	60900000000000	3.98
	bhn_I1032	-	ATPase	-	[R]	1410000000000	3.96
	bhn_I1785	-	phospholipase	-	[R]	3.61e+19	3.96
	bhn_I0695	-	helicase	-	[K]	2.81e+20	3.95
	bhn_I1976	purA	adenylosuccinate synthetase	-	[F]	5060000000000000	3.95
	bhn_II089	-	archaeal ATPase family protein	-	[R]	9.95e+24	3.95
	bhn_I0857	-	hypothetical protein	-	-	122000000000000	3.94
	bhn_I2450	-	hypothetical protein	-	-	26600000000000	3.94
	bhn_III67	-	hypothetical protein	-	-	1780000	3.94
	bhn_I1721	matE	sugar transporter	-	[V]	1430000000000	3.93
	bhn_I2158	-	glycosyl transferase GT4 family	GT4	[S]	178000000000	3.93
	bhn_I1222	-	membrane protein	-	-	4.67e+16	3.92
	bhn_I1413	hypD	hydrogenase expression/formation protein	-	[O]	277000000000000	3.92
	bhn_I0056	fliS	flagellar protein	-	[N]	3.73e+19	3.91
	bhn_I0286	gh31B	α-glucosidase	GH31	[G]	466000000000000	3.91
	bhn_I0385	-	hypothetical protein	-	-	4060000000000000	3.91
	bhn_III18	-	anti-sigma factor antagonist	-	[T]	4.27e+20	3.91
	bhn_I0615	rpoC	DNAdirected RNA polymerase subunit α/β'	-	[K]	6.2e+18	3.88
	bhn_I1554	guaB	inorganic pyrophosphatase	-	[C]	7520000000000	3.88
	bhn_I2707	-	hypothetical protein	-	-	1770000000000	3.87
	bhn_I0601	-	glycosyl transferase GT2 family	GT2	[R]	10300000000000	3.87
	bhn_I0117	-	P-loop-containing ATPase	-	[R]	188000000000	3.86
	bhn_I0636	-	capsule biosynthesis protein	-	[M]	7430000000000000	3.85
	bhn_I0192	xyl3A	β-xylosidase	GH3	[G]	4580000000000	3.85
	bhn_I2538	msbA	ABC transporter ATPbinding/permease protein	-	[V]	2270000000000	3.85
	bhn_I0115	-	ROK family protein	-	[K]	346000000000000	3.85
	bhn_I2180	-	small multidrug export	-	[S]	3.59e+17	3.84
	bhn_I0868	-	β-lactamase	-	[V]	122000000000	3.83
	bhn_I0195	rfbF	UTP-glucose1phosphate uridylyl-transferase	-	[G]	2740000000	3.81
	bhn_I0412	pseB	UDP-Nacetylglucosamine 4,6-de-hydratase	-	[M]	29000000000	3.81
	bhn_I0770	-	phage integrase family protein	-	[L]	11000000000	3.81
	bhn_I1732	nikA	nickel/peptide ABC transporter ATPbinding protein	-	[E]	29600000000000	3.81
	bhn_I2015	-	glycosyl transferase GT4 family	GT4	[M]	362000000000	3.81
	bhn_I2530	-	hypothetical protein	-	-	108000000000	3.81
	bhn_I2361	-	glycosyl transferase GT4 family	GT4	[S]	1570000000000000	3.8
	bhn_I2571	-	two component system histidine kinase	-	[T]	20900000000000	3.79
	bhn_II018	-	hypothetical protein	-	-	509000000000000	3.79
	bhn_I0450	glgA	glycosyl transferase	GT4	[M]	5070000000	3.79
	bhn_I2156	nuoI	4-Fe4S-binding domain-containing protein	-	[S]	82100000000	3.79
	bhn_I0082	-	methyltransferase domain-containing protein	-	[R]	16800000000	3.78
	bhn_I1321	-	cell surface protein	-	[M]	8.68e+18	3.78
	bhn_I1805	-	hypothetical protein	-	-	6550000000000	3.78
	bhn_I0545	-	SAM-dependent methyltransferase	-	-	22900000000	3.77
	bhn_I1059	trpE	anthranilate synthase component I	-	[E]	984000000000	3.77
	bhn_I0183	-	acetyl-xylan esterase	GH2/DUF303	[G]	9960000000000000	3.77
	bhn_I0068	-	hypothetical protein	-	[I]	19700000000	3.75
	bhn_I1168	oadG	sodium ionpumping decarboxylase gamma subunit	-	-	35100000000	3.75
	bhn_I2364	flgL	flagellar hook-associated protein	-	[N]	44500000	3.75
	bhn_I2663	metG	methionyl-tRNA synthetase	-	[J]	4200000000	3.75
	bhn_I2692	rumA	23S rRNA (uracil5)-methyltransferase	-	[J]	1900000000000	3.75
	bhn_I1408	metA	homoserine O-succinyltransferase	-	[E]	42000000000	3.74
	bhn_I1506	-	FAD-dependent oxidoreductase	-	[R]	838000000000	3.74
	bhn_I1370	-	ribosomal protein	-	[J]	4360000000000	3.73
	bhn_I0520	pds	flavin containing amine oxidoreductase	-	[H]	10300000000	3.7
	bhn_I0528	ispD	2-C-methyl-D-erythritol 4-phosphate cytidylyltransferase	-	[I]	1810000000	3.7
	bhn_I0885	nusA	transcription elongation factor	-	[K]	15800000000	3.7
	bhn_I0907	dxs	1-deoxy-D-xylulose-5-phosphate synthase	-	[H]	447000000000	3.7
	bhn_I0908	tly	rRNA methyltransferase	-	[J]	3470000000	3.7
	bhn_I1713	-	hypothetical protein	-	-	920000000000	3.7
	bhn_I2382	speE	spermine synthase	-	[R]	110000000	3.7
	bhn_I2428	-	MBOAT family acyltransferase	-	[M]	22500000	3.7
	bhn_I0863	rseP	peptidase M50 family	-	[M]	3050000000	3.68
	bhn_I2128	-	two component system response regulator	-	[T]	44000000000	3.68
	bhn_I0590	modB	ABC transporter permease	-	[G]	307000000	3.68
	bhn_I1574	ilvE	branchedchain amino acid aminotransferas	-	[E]	75600000000000	3.68
	bhn_I2137	-	FAD-dependent oxidoreductase	-	[R]	375000000000	3.68
	bhn_I2771	gh30A	glycoside hydrolase family 30	GH30	[G]	59100000000000	3.68
	bhn_III003	-	diguanylate cyclase	-	[T]	2.11e+45	3.66
	bhn_III87	hicB	DNA repair protein	-	[S]	2180000000000000	3.66
	bhn_I0231	-	nickel/peptide ABC transporter permease protein	-	[E]	38200000000	3.64
	bhn_I1618	-	GGDEF/HAMP domain-containing protein	-	[T]	683000000	3.64
	bhn_II072	-	phage integrase family protein	-	[L]	1.49e+16	3.64
	bhn_I2300	-	xylose isomerase domain-containing protein	-	[G]	9920000000000	3.63
	bhn_III85	-	hypothetical protein	-	-	780000000000	3.63
	bhn_I0376	-	hypothetical protein	-	-	916000000000	3.63
	bhn_I1894	-	CobQ/CobB/MinD/ParA nucleotide binding domain-containing protein	-	[D]	38200000000	3.63
	bhn_I2043	-	GNAT family acetyltransferase	-	[K]	661000000000	3.62
	bhn_I1661	thrC	threonine synthase	-	[E]	2190000	3.61
	bhn_I0519	-	GDSLlike lipase/acylhydrolase	-	-	17500000	3.61
	bhn_I2404	rnfA	electron transporter	-	[C]	375000000000	3.61
	bhn_I0176	-	hypothetical protein	-	-	5110000000	3.6
	bhn_I0953	-	acetyltransferase	-	[R]	22100000000	3.6
	bhn_I2023	hpaA	AraC family transcriptional regulator	-	[K]	331000000	3.6
	bhn_I2045	-	hypothetical protein	-	-	147000000	3.6
	bhn_I0511	eryC1	aminotransferase	-	[M]	171000000	3.58
	bhn_I1369	rpmA	ribosomal protein L27	-	[J]	99000000000	3.57
	bhn_I2311	-	hypothetical protein	-	-	203000000	3.57
	bhn_I0654	aga36A	α-galactosidase	GH27	[G]	52000000000	3.56
	bhn_I0727	LeuS	leucyl-tRNA synthetase	-	[J]	20400000000	3.54
	bhn_I1348	rodA	rod shape-determining protein	-	[D]	10400000	3.54
	bhn_I2640	asnS	asparaginyl-tRNA synthetase	-	[J]	4440000000	3.54
	bhn_I0278	-	hypothetical protein	-	-	111000000	3.54
	bhn_I2283	-	hypothetical protein	-	-	187000000	3.54
	bhn_I1927	msbB	ABC transporter ATP-binding/permease protein	-	[V]	9020000000	3.54
	bhn_I0258	-	ATC hydrolase family protein	-	-	18300000	3.53
	bhn_I2281	coaBC	phosphopantothenoylcysteine decarboxylase	-	[H]	652000000	3.52
	bhn_I0680	amy13D	α-amylase	GH13	[G]	1390000	3.51
	bhn_I1959	hpaA	AraC family transcriptional regulator	-	[T]	12700000	3.51
	bhn_I2238	pbp1A	penicillinbinding protein 1A family	GT51	[M]	8060000000	3.51
	bhn_I0635	-	hypothetical protein	-	-	48100000000	3.5
	bhn_I1882	gspF	type II secretion system protein F	-	[N]	729000000	3.5
	bhn_I1775	-	hypothetical protein	-	-	24600000	3.49
	bhn_II040	-	hypothetical protein	-	-	105000000	3.49
	bhn_III36	-	MerR family transcriptional regulator	-	[K]	42300000000	3.49
	bhn_II060	-	ThiF family protein	-	[H]	2670000000	3.48
	bhn_I2010	-	glycosyl transferase group 2 family protein	GT2	[R]	447000000	3.47
	bhn_I0215	proC	pyrroline-5-carboxylate reductase	-	[E]	943000000	3.46
	bhn_I0796	cysE	serine acetyltransferase	-	[E]	4290000	3.46
	bhn_I1831	recJ	single-stranded-DNA-specific exonuclease	-	[L]	38300000	3.46
	bhn_I1880	-	GGDEF domain-containing protein	-	[T]	90900000	3.46
	bhn_I2054	cbiO	cobalt ABC transporter ATP-binding protein	-	[P]	214000000	3.46
	bhn_I2779	yesM	two component system histidine kinase	-	[T]	46800000	3.46
	bhn_I0582	sdhA	serine dehydratase	-	[E]	7320000000	3.45
	bhn_I0288	-	O-acetyl-homoserine aminocarboxypropyltransferase	-	[E]	6.66e-06	3.44
	bhn_I0599	pseC	lipopolysaccharide biosynthesis protein	-	[M]	19800000	3.43
	bhn_I2317	-	carbamoyltransferase family protein	-	[O]	2410000000	3.43
	bhn_II002	-	hypothetical protein	-	-	1830000	3.42
	bhn_I0169	xsa43A	xylosidase/arabinofuranosidase	GH43/CBM6	[G]	1890000000	3.41
	bhn_I0899	pnp	polyribonucleotide nucleotidyltransferase	-	[J]	58900000	3.41
	bhn_I1690	-	hypothetical protein	-	-	4.18e-05	3.41
	bhn_I2568	phnU	sugar ABC transporter permease protein	-	[G]	1.63e-05	3.41
	bhn_I2315	-	glycosyl transferase family 8	GT8	-	20200000000	3.4
	bhn_I0969	cztS	histidine kinase	-	[T]	1.08e-06	3.39
	bhn_I2141	thiC	thiamine biosynthesis protein	-	[H]	94400000	3.39
	bhn_I2427	-	hypothetical protein	-	-	2620000	3.39
	bhn_I1792	menG	SAM-dependent methyltransferase	-	[Q]	307000000	3.38
	bhn_II062	-	hypothetical protein	-	-	5200000000000	3.37
	bhn_I0572	-	hypothetical protein	-	-	9530000	3.37
	bhn_I1315	ssnA	amidohydrolase	-	[F]	1.21e-05	3.37
	bhn_I0356	-	VTC domain-containing protein	-	-	13200000	3.36
	bhn_I2643	-	hypothetical protein	-	-	56700000	3.36
	bhn_I0978	nikB	nickel/peptide ABC transporter substrate-binding protein	-	[R]	2390000	3.36
	bhn_I2187	eps	polysaccharide biosynthesis protein	-	[M]	3140000	3.36
	bhn_I2799	trmE	tRNA modification GTPase	-	[R]	1.25e-05	3.36
	bhn_I0758	clpB	ATPdependent chaperone protein	-	[O]	857000000	3.35
	bhn_I1035	degV	DegV family protein	-	[S]	3570000	3.35
	bhn_I1392	degV	di-hydroxyacetone kinase	-	[S]	2.72e-05	3.35
	bhn_I0514	-	hypothetical protein	-	-	96900000	3.34
	bhn_I1989	-	GGDEF domain-containing protein	-	[T]	331000000	3.34
	bhn_I0493	-	acyltransferase	-	[S]	24900000	3.32
	bhn_I0906	hepT	geranylgeranyl pyrophosphate synthase	-	[H]	3.02e-05	3.32
	bhn_I2681	-	acyltransferase	-	-	2310000	3.32
	bhn_I0343	thiD	phosphomethylpyrimidine kinase	-	[H]	6.58e-06	3.31
	bhn_I0551	wcaJ	exopolysaccharide biosynthesis polyprenyl glycosyl-phosphotransferase	-	[M]	1400000	3.3
	bhn_I1406	-	hypothetical protein	-	-	17400000	3.3
	bhn_I2247	cbiQ	cobalt ABC transporter permease	-	[P]	1.58e-05	3.3
	bhn_I0094	-	hypothetical protein	-	-	1780000	3.3
	bhn_I1615	-	MBOAT family acyltransferase	-	[M]	5.17e-06	3.3
	bhn_I2628	chr	chromate transporter	-	[P]	91200000	3.3
	bhn_I0578	ytkD	NUDIX hydrolase	-	[L]	98800000	3.3
	bhn_I0840	bga2C	β-galactosidase	GH2	[G]	4620000	3.3
	bhn_I1113	trxB	pyridine nucleotidedisulfide oxidoreductase	-	[R]	5.47e-05	3.3
	bhn_I2697	degP	trypsin-like serine protease	-	[O]	1.21e-05	3.3
	bhn_II042	-	hypothetical protein	-	-	5810000000000	3.3
	bhn_I1826	ehuA	amino acid ABC transporter ATP-binding protein	-	[E]	3.28e-05	3.29
	bhn_I0598	rfbG	CDP-glucose 4,6-dehydratase	-	[M]	2220000	3.28
	bhn_I1336	glgX2	glycogen debranching enzyme	GH13	[G]	3690000	3.27
	bhn_I2262	ccpA	LacI family transcription regulator	-	[K]	2120000	3.26
	bhn_I2465	-	polysaccharide biosynthesis protein	-	-	0.000157	3.26
	bhn_I2065	xsa43C	xylosidase/arabinofuranosidase	GH43	[G]	1330000	3.26
	bhn_I0753	purD	phosphoribosylamineglycine ligase	-	[F]	39700000	3.25
	bhn_I1278	ffh	signal recognition particle protein	-	[U]	2720000	3.25
	bhn_I0923	-	restriction endonuclease	-	[V]	5.46e-06	3.24
	bhn_I1550	-	hypothetical protein	-	-	2120000	3.24
	bhn_I1873	-	carbohydrate binding protein	CBM2/6xCBM6	-	4240000000	3.24
	bhn_I2338	-	glycosyl transferase GT4 family	GT4	[S]	5590000	3.23
	bhn_I0185	agu67A	α-D-glucuronidase	GH67	[G]	248000000	3.23
	bhn_I1017	-	isoprenylcysteine carboxyl methyltransferase family protein	-	[S]	33800000	3.23
	bhn_I1200	-	hypothetical protein	-	-	1.19e-06	3.22
	bhn_I1472	topA	DNA topoisomerase I	-	[L]	7750000	3.22
	bhn_I2635	ubiG	SAM-dependent methyltransferase	-	[Q]	2.17e-05	3.22
	bhn_I2651	murF	UDPN-acetylmuramoyltripeptide-D-alanyl-D-alanine ligase	-	[M]	3.53e-05	3.22
	bhn_I1570	-	peptidase U32 family	-	[O]	65100000	3.22
	bhn_I1193	-	β-lactamase family protein	-	[V]	1010000	3.21
	bhn_I1407	est4D	polysaccharide deacetylase	CE4	[G]	9.58e-05	3.21
	bhn_I0564	-	hypothetical protein	-	-	1.08e-05	3.2
	bhn_I1018	-	transposase	-	[L]	1.8e-05	3.2
	bhn_I0504	wecB	glycosyl transferase 26	GT26	[M]	1170000	3.2
	bhn_I0154	aspS	aspartyl-tRNA synthetase	-	[J]	6090000	3.2
	bhn_I1695	cysS	cysteinyl-tRNA synthetase	-	[J]	4.73e-05	3.2
	bhn_I2634	-	aminoglycoside 6-adenylyltransferase	-	[E]	8540000	3.19
	bhn_I0677	nagA	N-acetylglucosamine-6-phosphate deacetylase	-	[G]	7.23e-05	3.19
	bhn_I0924	-	hypothetical protein	-	-	4.65e-05	3.18
	bhn_I2355	-	glycosyl transferase GT4 family	GT4	[S]	1490000	3.18
	bhn_I0121	-	Na/Pi cotransporter	-	[P]	7830000	3.17
	bhn_I0329	-	ATPase	-	[R]	0.000221	3.17
	bhn_I0515	-	radical SAM protein	-	[R]	9.1e-05	3.17
	bhn_I0580	-	hypothetical protein	-	-	1050000	3.17
	bhn_I1043	nikC	nickel/peptide ABC transporter permease protein	-	[E]	0.00011	3.17
	bhn_I1827	-	amino acid ABC transporter permease protein	-	[E]	0.000105	3.17
	bhn_I1955	-	hypothetical protein	-	-	721000000	3.17
	bhn_I2437	-	nucleotide sugar dehydrogenase	-	[M]	7.3e-05	3.17
	bhn_I0337	bchM	SAM-dependent methyltransferase	-	[Q]	1.55e-05	3.15
	bhn_I1655	pheS	phenylalanyl-tRNA synthetase alpha chain	-	[J]	0.000141	3.15
	bhn_I0606	-	hypothetical protein	-	-	36000000	3.14
	bhn_I2505	-	acyl-ACP thioesterase	-	[I]	9.44e-05	3.14
	bhn_III004	xerC	phage integrase family protein	-	[L]	4.97e+17	3.14
	bhn_I1782	-	methyl-accepting chemotaxis protein	-	[N]	1.17e-05	3.13
	bhn_I2345	-	WavE family lipopolysaccharide synthesis protein	-	-	5.48e-05	3.13
	bhn_I0441	pseH	GNAT family acetyltransferase	-	[J]	9.65e-05	3.12
	bhn_I0562	rnz	ribonuclease Z	-	[R]	0.000206	3.12
	bhn_III13	-	hypothetical protein	-	-	71700000	3.12
	bhn_I1207	-	hypothetical protein	-	-	7.13e-05	3.11
	bhn_I1855	-	hypothetical protein	-	-	0.000121	3.11
	bhn_I0331	-	RNA polymerase sigma factor sigma70 family	-	[K]	3.3e-05	3.1
	bhn_I1152	-	hypothetical protein	-	-	0.00195	3.09
	bhn_I1705	-	phage integrase family protein	-	[L]	1.81e-05	3.09
	bhn_I2356	-	glycosyl transferase GT2 family	GT2	[M]	0.000419	3.09
	bhn_I1201	-	hypothetical protein	-	-	7.31e-05	3.08
	bhn_I2263	-	MFS transporter	-	[G]	6.91e-05	3.08
	bhn_I2591	ebfC	DNAbinding protein	-	[S]	0.000339	3.06
	bhn_I0843	-	HTH domain-containing protein	-	[K]	0.000355	3.06
	bhn_I0467	acpP	acyl carrier protein	-	[I]	0.000219	3.05
	bhn_I0989	-	glycosyl transferase GT2 family	GT2	[M]	0.000623	3.05
	bhn_I0410	wecB	UDPN-acetylglucosamine 2-epimerase	-	[M]	0.00369	3.04
	bhn_I0834	-	HD family phosphohydrolase	-	[K]	9.65e-05	3.04
	bhn_I1967	-	mannose-6-phosphate isomerase	GH1	[G]	2310000	3.04
	bhn_I2236	typA	GTP-binding protein	-	[T]	1.47e-05	3.04
	bhn_I0257	-	hypothetical protein	-	-	9.03e-05	3.03
	bhn_I1427	tsf	elongation factor Ts	-	[J]	0.000576	3.03
	bhn_I1147	-	CoA-binding domain-containing protein	-	[R]	0.000558	3.02
	bhn_I1626	xth	endonuclease/exonuclease/phosphatase	-	[P]	0.000174	3.02
	bhn_II058	-	hypothetical protein	-	-	9450000	3.02
	bhn_I0095	iolC	5-dehydro-2-deoxygluconokinase	-	[G]	0.000233	3.02
	bhn_I1693	trmH	RNA methyltransferase	-	[J]	0.000356	3.02
	bhn_I0536	lyc25E	lysozyme	-	[M]	3600000000	3.01
	bhn_I0548	pgm	phosphoglucomutase	-	[G]	2440000	3.01
	bhn_I0402	plsC1	acylphosphate glycerol 3-phosphate acyltransferase	-	[I]	0.000283	3.01
	bhn_I1492	vanY	D-alanyl-D-alanine carboxypeptidase	-	[M]	0.000198	3
	bhn_I1575	-	hypothetical protein	-	-	0.00159	3
	bhn_I1866	-	HTH/SIS domain-containing protein	-	[K]	0.00157	3
	bhn_III75	-	β-lactamase	-	[R]	4.56e+29	3
	bhn_I2080	map	methionine aminopeptidase	-	[J]	3.19e-05	2.98
	bhn_I0144	-	GGDEF domain-containing protein	-	[T]	6.92e-05	2.98
	bhn_I2588	-	hypothetical protein	-	-	0.00012	2.98
	bhn_I2032	-	ABC transporter ATP-binding protein	-	[V]	0.000229	2.97
	bhn_I2346	kpsF	sugar phosphate isomerase	-	[M]	4.11e-05	2.97
	bhn_I2667	phnE	phosphonate ABC transporter permease protein	-	[P]	0.00402	2.97
	bhn_I2724	-	hypothetical protein	-	-	0.00186	2.96
	bhn_I0482	dred	transposase	-	[L]	0.000491	2.95
	bhn_I1756	msbA	ABC transporter ATP-binding protein	-	[V]	0.000203	2.95
	bhn_I2400	cyt	nicotinamidenucleotide adenylyltransferase	-	[H]	0.00135	2.95
	bhn_I0260	-	membrane protein	-	-	0.000358	2.95
	bhn_I2700	-	AsnC family transcriptional regulator	-	[K]	0.000916	2.95
	bhn_I1015	phn	transcriptional regulator	-	[K]	0.000409	2.94
	bhn_I1523	smpB	single-stranded DNA-binding protein	-	[O]	0.000148	2.94
	bhn_I2260	pstC	sugar ABC transporter permease	-	[G]	0.00422	2.94
	bhn_I2745	ccA	tRNA nucleotidyltransferase	-	[J]	0.000128	2.94
	bhn_I2058	rpoA	DNAdirected RNA polymerase alpha subunit	-	[K]	0.000491	2.93
	bhn_I0781	-	hypothetical protein	-	-	0.000546	2.92
	bhn_I1186	-	hypothetical protein	-	-	0.000663	2.92
	bhn_I2131	-	sugar ABC transporter permease protein	-	[G]	0.00324	2.92
	bhn_I2613	potA	sugar ABC transporter ATP-binding protein	-	[G]	0.00133	2.92
	bhn_I2208	betI	TetR family transcriptional regulator	-	[K]	0.00236	2.92
	bhn_I0453	galU	CTP-phosphocholine cytidylyltransferase	-	[M]	4090000	2.91
	bhn_I0721	-	DHH domain-containing protein	-	[P]	0.000118	2.91
	bhn_I1082	mutt	NUDIX hydrolase	-	[L]	0.00215	2.91
	bhn_I0035	rluA	pseudouridine synthase	-	[J]	0.00164	2.9
	bhn_I0861	pgsA	CDPdiglyceride synthetase	-	[I]	0.000174	2.9
	bhn_I0114	hprK	HPr(Ser) kinase/phosphatase	-	[T]	0.00234	2.89
	bhn_I1355	lspA	lipoprotein signal peptidase	-	[M]	0.00175	2.89
	bhn_I2732	-	flavodoxin	-	[C]	3.29e-05	2.88
	bhn_I0929	-	WYL domain-containing protein	-	[K]	0.00353	2.87
	bhn_I1723	-	hypothetical protein	-	-	0.00458	2.87
	bhn_I2744	-	PEGA domain-containing protein	-	-	0.00015	2.87
	bhn_I0494	ytvI	polysaccharide biosynthesis protein	-	-	0.000103	2.86
	bhn_I0955	matE	multidrug transporter	-	[V]	0.000167	2.86
	bhn_I0345	-	radical SAM protein	-	[H]	0.000428	2.85
	bhn_I0573	thrS	threonyl-tRNA synthetase	-	[J]	1.85e-05	2.85
	bhn_I1158	recO	DNA recombination protein	-	[L]	0.00297	2.85
	bhn_I1195	-	hypothetical protein	-	-	4.98e-05	2.84
	bhn_I0399	-	hypothetical protein	-	-	0.0043	2.84
	bhn_I0547	-	glycosyl transferase GT2	GT2	[R]	0.000591	2.84
	bhn_I2251	etfA	electron transfer flavoprotein alpha subunit	-	[C]	0.00701	2.84
	bhn_I0565	gcp	O-sialoglycoprotein endopeptidase	-	[O]	0.0012	2.83
	bhn_I0367	porD	4Fe4S di-cluster domain-containing protein	-	-	0.00284	2.82
	bhn_I1140	aguA	agmatine deiminase	-	[E]	0.000126	2.82
	bhn_I1224	recF	ATPase AAA family	-	[R]	0.00123	2.82
	bhn_I0492	-	hypothetical protein	-	-	0.000396	2.81
	bhn_I0809	-	iron ABC transporter permease protein	-	[P]	0.00406	2.81
	bhn_I0894	pgm	phosphoglucomutase/phosphomannomutase	-	[G]	0.00159	2.81
	bhn_I1386	cwlD	N-acetylmuramoyl-L-alanine amidase	-	[M]	0.00775	2.81
	bhn_I1547	polA	DNA polymerase I	-	[L]	0.00484	2.81
	bhn_I1877	pgk	phosphoglycerate kinase	-	[G]	0.00193	2.81
	bhn_I2008	pspE	rhodanese-like protein	-	[P]	0.00096	2.81
	bhn_II006	-	DNA/RNA non-specific endonuclease	-	-	2890000	2.81
	bhn_II041	-	hypothetical protein	-	-	7260000	2.81
	bhn_I0078	gmk	guanylate kinase	-	[F]	0.00563	2.79
	bhn_III50	-	response regulator domain-containing protein	-	[T]	0.00109	2.78
	bhn_I2595	-	aldose 1-epimerase family protein	-	[G]	0.00801	2.78
	bhn_I2038	-	auxin efflux carrier family transporter	-	[R]	0.0043	2.77
	bhn_I1272	ftsY	cell division protein	-	[U]	0.00373	2.77
	bhn_I1645	ppk	polyphosphate kinase	-	[P]	0.000235	2.77
	bhn_I0484	-	hypothetical protein	-	-	0.00263	2.76
	bhn_I2434	est4B	polysaccharide deacetylase	CE4	[G]	0.00883	2.76
	bhn_I2456	pseI	pseudaminic acid synthase	-	[M]	0.00441	2.76
	bhn_I0821	udk	phosphoribulokinase/uridine kinase	-	[F]	0.00294	2.75
	bhn_I1794	-	hypothetical protein	-	-	0.00653	2.74
	bhn_I1247	-	hypothetical protein	-	-	0.000378	2.73
	bhn_I1504	-	hypothetical protein	-	-	0.00148	2.73
	bhn_I2201	tig	trigger factor	-	[O]	0.006	2.73
	bhn_I1287	urtB	ABC transporter permease protein	-	[R]	0.0048	2.72
	bhn_I1314	deoD1	purinenucleoside phosphorylase	-	[F]	0.00923	2.72
	bhn_II124	-	hypothetical protein	-	-	0.000697	2.72
	bhn_I0675	-	hypothetical protein	-	-	0.00689	2.71
	bhn_II015	-	hypothetical protein	-	-	0.00227	2.71
	bhn_I0579	xyn10B	endo-1,4-β-xylanase	GH10	[G]	0.000633	2.7
	bhn_I1190	met	restriction-modification system DNA methyltransferase	-	[V]	0.000549	2.7
	bhn_I1733	msbA	ABC transporter ATP-binding protein	-	[C]	0.0147	2.7
	bhn_I2375	-	hypothetical protein	-	-	0.0241	2.7
	bhn_I2424	gltA	glutamate synthase	-	[E]	0.00281	2.7
	bhn_I2782	-	hypothetical protein	-	-	0.00781	2.69
	bhn_I0142	proA	glutamate-5-semialdehyde dehydrogenase	-	[E]	3920000	2.69
	bhn_I1502	-	hypothetical protein	-	-	0.00781	2.69
	bhn_I1997	matE	MatE efflux family protein/ATPase	-	[V]	0.00561	2.69
	bhn_I2332	pgl28B	polygalacturonase	GH28	[M]	0.0131	2.69
	bhn_II118	-	hypothetical protein	-	-	0.000214	2.69
	bhn_I0795	comE	comEA protein	-	[L]	0.00872	2.69
	bhn_I0350	-	hypothetical protein	-	-	0.000428	2.68
	bhn_I1710	matE	multidrug transporter	-	[V]	0.0138	2.68
	bhn_I1961	cel5C	endo-1,4-β-glucanase	GH5/CBM2	[G]	0.0135	2.68
	bhn_I2715	-	radical SAM domain-containing protein	-	[L]	0.000245	2.68
	bhn_I1675	-	GGDEF/EAL domain-containing protein	-	[T]	0.00209	2.67
	bhn_I1182	-	hypothetical protein	-	[O]	0.017	2.66
	bhn_I1394	-	acyltransferase	-	[I]	0.0199	2.66
	bhn_I1616	trpB	tryptophan synthase beta subunit	-	[E]	0.00616	2.66
	bhn_I2630	rluA	pseudouridine synthase	-	[J]	0.00365	2.64
	bhn_I1022	-	GGDEF/EAL domain-containing protein	-	[T]	0.000228	2.64
	bhn_I0052	glgA	glycosyl transferase GT4 family	GT4	[M]	0.000157	2.62
	bhn_I0447	-	CDP-glycerol glycerophosphotransferase	-	[M]	0.00334	2.62
	bhn_I1845	nikD	nickel/peptide ABC transporter ATP-binding protein	-	[E]	0.0108	2.62
	bhn_I1930	uvrA	excinuclease ABC subunit A	-	[L]	0.00139	2.61
	bhn_I1061	-	WavE family lipopolysaccharide synthesis protein	-	-	0.0128	2.61
	bhn_I1385	dnaJ	molecular chaperone	-	[O]	0.0296	2.61
	bhn_I1393	-	RND family transporter	-	[R]	0.000728	2.6
	bhn_I1738	trpD	anthranilate phosphoribosyltransferase	-	[E]	0.031	2.58
	bhn_I2430	argF	ornithine carbamoyltransferase	-	[E]	0.00143	2.58
	bhn_II120	-	hypothetical protein	-	-	0.00497	2.58
	bhn_I2721	-	sugar ABC transporter substrate-binding protein	-	[G]	0.0119	2.56
	bhn_I1060	amy13B	α-amylase	GH13	[G]	0.0271	2.56
	bhn_I1420	-	FeS oxidoreductase	-	[C]	0.0238	2.56
	bhn_I1142	-	hypothetical protein	-	-	0.0382	2.56
	bhn_I0423	isdE	sugar ABC transporter substrate-binding protein	-	[G]	0.00129	2.54
	bhn_I2323	-	hypothetical protein	-	-	0.00168	2.54
	bhn_I1729	nikD	nickel/peptide ABC transporter ATP-binding protein	-	[E]	0.00311	2.54
	bhn_I2492	-	hypothetical protein	-	-	0.000467	2.54
	bhn_I2352	htrA	serine protease	-	[O]	0.00407	2.53
	bhn_I0672	flgK	flagellar hookassociated protein	-	[N]	0.00508	2.52
	bhn_I1754	xylG	ABC transporter ATP-binding protein	-	[R]	0.00159	2.52
	bhn_I0554	-	RelA/SpoT domain-containing protein	-	[S]	0.0725	2.52
	bhn_I1933	trpD	anthranilate phosphoribosyltransferase	-	[E]	0.00588	2.5
	bhn_I1489	recQ	DEAD/DEAH box helicase	-	[L]	0.0104	2.49
	bhn_I0217	hsdS	type I restrictionmodification system S subunit	-	[V]	0.00446	2.49
	bhn_I2228	-	hypothetical protein	-	-	0.0417	2.48
	bhn_I0310	-	hypothetical protein	-	-	0.082	2.47
	bhn_I1354	aroB	3-dehydroquinate synthase	-	E]	0.0124	2.46
	bhn_I2290	gh31C	glycoside hydrolase family 31	GH31	[G]	0.0413	2.44
	bhn_I2395	matE	multidrug transporter	-	[V]	0.0121	2.44
	bhn_I2730	-	ATPase AAA	-	[O]	0.00459	2.43
	bhn_I1706	-	hypothetical protein	-	-	0.0447	2.43
	bhn_I1956	-	sugar ABC transporter substrate-binding protein	-	[G]	0.00833	2.42
	bhn_I0644	amy13B	α-amylase	GH13	[G]	0.00349	2.42
	bhn_I1301	-	Fe-S oxidoreductase	-	[C]	0.00211	2.42
	bhn_I0762	-	hypothetical protein	-	-	0.000205	2.41
	bhn_I2551	bga2A	β-galactosidase	GH2	[G]	0.000409	2.41
	bhn_I1839	-	GGDEF/EAL domain-containing protein	-	[T]	0.00416	2.39
	bhn_I2383	cobD	cobalamin biosynthesis protein	-	[H]	0.0149	2.39
	bhn_I0487	-	hypothetical protein	-	-	0.00606	2.38
	bhn_I0435	-	hypothetical protein	-	-	0.0291	2.37
	bhn_I0446	-	hypothetical protein	-	-	0.00528	2.37
	bhn_II070	dnaX	DNA polymerase III subunit gamma/tau	-	[L]	2.47e-05	2.37
	bhn_I0199	htrA	serine protease HtrA	-	[O]	0.00529	2.36
	bhn_I1312	hvy	heavy metal translocating P-type ATPase	-	[P]	0.00263	2.36
	bhn_I2365	flgK	flagellar hook-associated protein	-	[N]	0.00689	2.34
	bhn_I0542	-	polysaccharide ABC transporter permease	-	[G]	0.0354	2.34
	bhn_II009	parA	partitioning protein	-	[D]	1.63e-05	2.33
	bhn_I0216	-	cell wall hydrolase	-	[M]	0.00939	2.32
	bhn_I0566	ispD	2-C-methyl-D-erythritol 4-phosphate cytidylyltransferase	-	[I]	0.0198	2.32
	bhn_I0800	-	LPxTG motif-containing cell surface protein	-	-	0.00117	2.32
	bhn_I2138	leuA	2-isopropylmalate synthase	-	[E]	0.0321	2.32
	bhn_I1535	-	DEAD/DEAH box helicase	-	[L]	0.00531	2.31
	bhn_II069	-	DNA polymerase III delta subunit	-	[L]	0.00189	2.31
	bhn_I1079	rhaB	rhamnulokinase	-	[G]	0.0163	2.3
	bhn_I1986	-	histidine kinase	-	[T]	0.0222	2.3
	bhn_I2426	asnB	exosortase A system-associated amidotransferase	-	[E]	0.0149	2.27
	bhn_I1216	hsdS	type I restriction-modification system S subunit	-	[V]	0.00863	2.27
	bhn_I0113	uvrC	excinuclease ABC subunit C	-	[L]	0.00655	2.27
	bhn_I2192	cobO	cob(I)yrinic acid a,c-diamide adenosyltransferase	-	[H]	0.031	2.25
	bhn_I0771	-	hypothetical protein	-	-	0.0921	2.24
	bhn_I1597	atpB	ATP synthase F0 A subunit	-	[C]	0.0472	2.23
	bhn_I2314	-	hypothetical protein	-	-	0.00916	2.23
	bhn_I2741	tilS	tRNA(Ile)-lysidine synthetase	-	[D]	0.0122	2.23
	bhn_I0881	-	hypothetical protein	-	-	0.051	2.22
	bhn_I0676	-	NAD-dependent aldehyde dehydrogenase	-	[C]	0.0197	2.21
	bhn_I0732	-	GGDEF/CHASE domain-containing protein	-	[T]	0.0129	2.19
	bhn_I1701	-	GNAT family acetyltransferase	-	[J]	0.0876	2.18
	bhn_I2299	-	glycosyl transferase GT4 family	GT4	[S]	0.035	2.18
	bhn_I0214	-	RNA methyltransferase TrmH family	-	[J]	0.0605	2.16
	bhn_I1087	fusA	translation elongation factor G	-	[J]	0.0151	2.15
	bhn_I2067	-	two component system histidine kinase	-	[T]	0.018	2.15
	bhn_I1403	phoR	two component system histidine kinase	-	-	0.00261	2.15
	bhn_II038	-	hypothetical protein	-	-	1.4e-05	2.14
	bhn_I1945	sleB	cell wall hydrolase	-	[S]	0.064	2.14
	bhn_III69	-	hypothetical protein	-	-	0.0246	2.14
	bhn_I1127	msbA	ABC transporter ATP-binding/permease protein	-	[V]	0.0168	2.14
	bhn_I1741	mraW	S-adenosyl-methyltransferase	-	[M]	0.0514	2.13
	bhn_I0194	lyc25C	lysozyme	GH25	[G]	0.0232	2.13
	bhn_I1261	-	hypothetical protein	-	-	0.0369	2.13
	bhn_I2694	phoR	two component system histidine kinase	-	[T]	0.0417	2.12
	bhn_I1837	hisS	histidyl-tRNA synthetase	-	[J]	0.054	2.11
	bhn_I1969	-	glycoside hydrolase GH130 family	GH130/GH43	[G]	0.0215	2.11
	bhn_I0745	pyrF	orotidine 5'-phosphate decarboxylase	-	[F]	0.0914	2.1
	bhn_I1734	ftsZ	cell division protein	-	[D]	0.0623	2.09
	bhn_I0275	hvy	heavy metal translocating P-type ATPase	-	[P]	0.0218	2.09
	bhn_I1236	nifB	peptidyl-prolyl cis-trans isomerase FKBP-type	-	[O]	0.0662	2.09
	bhn_II087	cpf1	CRISPR-associated protein	-	-	2.87e-05	2.09
	bhn_I2221	gh31C	glycoside hydrolase family 31	GH31	[G]	0.00689	2.07
	bhn_I1850	-	HD family phosphohydrolase	-	[T]	0.0956	2.04
	bhn_I1417	echE	Ech hydrogenase subunit	-	[C]	0.0771	2.04
	bhn_I1998	-	hypothetical protein	-	-	0.0645	2.03
	bhn_I0627	-	hypothetical protein	-	-	0.0795	2.03
	bhn_I0054	-	hypothetical protein	-	-	0.0208	2.02
	bhn_I2369	-	hypothetical protein	-	-	0.0271	2.02
	bhn_I1737	murD	UDP-N-acetylmuramoylalanine-D-glutamate ligase	-	[M]	0.0504	2.02
	bhn_I0004	recF	DNA replication protein	-	[L]	0	N/A
	bhn_I0050	-	hydrolase TatD	-	[L]	0	N/A
	bhn_I0276	-	hypothetical protein	-	-	0	N/A
	bhn_I0302	-	MFS transporter	-	[G]	0	N/A
	bhn_I0314	-	hypothetical protein	-	-	0	N/A
	bhn_I0359	-	hypothetical protein	-	-	0	N/A
	bhn_I0384	-	hypothetical protein	-	-	0	N/A
	bhn_I0429	-	hypothetical protein	-	-	0	N/A
	bhn_I0539	rfbA	glucose-1-phosphate thymidylyltransferase	-	[M]	0	N/A
	bhn_I0571	-	HTH domain-containing protein	-	[K]	0	N/A
	bhn_I0623	-	hypothetical protein	-	-	0	N/A
	bhn_I0626	-	hypothetical protein	-	-	0	N/A
	bhn_I0736	-	hypothetical protein	-	-	0	N/A
	bhn_I0816	-	hypothetical protein	-	-	0	N/A
	bhn_I0947	-	transposase	-	-	0	N/A
	bhn_I1063	feoA	iron transporter	-	[P]	0	N/A
	bhn_I1187	xerD	tyrosine recombinase	-	[L]	0	N/A
	bhn_I1271	sMC	chromosome segregation protein	-	[D]	0	N/A
	bhn_I1309	-	hypothetical protein	-	-	0	N/A
	bhn_I1328	iorA	indolepyruvate ferredoxin oxidoreductase	-	[C]	0	N/A
	bhn_I1367	yhbY	RNA-binding protein	-	[J]	0	N/A
	bhn_I1368	cgtA	GTPase	-	[R]	0	N/A
	bhn_I1379	hisG	ATP phosphoribosyltransferase	-	[E]	0	N/A
	bhn_I1480	apt	adenine phosphoribosyltransferase	-	[F]	0	N/A
	bhn_I1490	yajC	preprotein translocase	-	[U]	0	N/A
	bhn_I1510	gvpN	phosphate starvation protein	-	[T]	0	N/A
	bhn_I1549	gph	sugar/sodium symporter	-	[G]	0	N/A
	bhn_I1603	apbE	thiamin biosynthesis lipoprotein	-	[H]	0	N/A
	bhn_I1681	argC	N-acetyl-gamma-glutamyl-phosphate reductase	-	[E]	0	N/A
	bhn_I1774	-	hypothetical protein	-	-	0	N/A
	bhn_I1931	-	N-(5'-phosphoribosyl)anthranilate isomerase	-	[E]	0	N/A
	bhn_I1952	-	hypothetical protein	-	-	0	N/A
	bhn_I1962	carB	carbamoyl-phosphate synthase large subunit	-	[E]	0	N/A
	bhn_I2031	-	ABC transporter permease	-	[V]	0	N/A
	bhn_I2061	rpsM	30S ribosomal protein S13	-	[J]	0	N/A
	bhn_I2084	rpmD	50S ribosomal protein L30	-	[J]	0	N/A
	bhn_I2089	rpsN	30S ribosomal protein S14	-	[J]	0	N/A
	bhn_I2093	rpsQ	30S ribosomal protein S17	-	[J]	0	N/A
	bhn_I2094	rpmC	50S ribosomal protein L29	-	[J]	0	N/A
	bhn_I2097	rplV	50S ribosomal protein L22	-	[J]	0	N/A
	bhn_I2103	rpsJ	30S ribosomal protein S10	-	[J]	0	N/A
	bhn_I2169	-	hypothetical protein	-	-	0	N/A
	bhn_I2417	-	glycosyl transferase GT2 family	GT2	[M]	0	N/A
	bhn_I2431	-	glycosyl transferase GT4 family	GT4	[M]	0	N/A
	bhn_I2614	-	hypothetical protein	-	-	0	N/A
	bhn_I2780	phnS	ABC transporter substrate-binding protein	-	[P]	0	N/A
	bhn_I2804	rpmH	ribosomal protein L34	-	[J]	0	N/A
	bhn_II023	-	hypothetical protein	-	-	0	N/A
	bhn_II025	-	hypothetical protein	-	-	0	N/A
	bhn_II026	-	hypothetical protein	-	-	0	N/A
	bhn_II031	-	hypothetical protein	-	-	0	N/A
	bhn_II032	-	hypothetical protein	-	-	0	N/A
	bhn_II033	-	hypothetical protein	-	-	0	N/A
	bhn_II034	-	hypothetical protein	-	-	0	N/A
	bhn_II035	-	hypothetical protein	-	-	0	N/A
	bhn_II039	-	hypothetical protein	-	-	0	N/A
	bhn_II045	-	hypothetical protein	-	-	0	N/A
	bhn_II047	-	hypothetical protein	-	-	0	N/A
	bhn_II054	-	hypothetical protein	-	-	0	N/A
	bhn_II055	-	hypothetical protein	-	-	0	N/A
	bhn_II056	-	hypothetical protein	-	-	0	N/A
	bhn_II057	-	hypothetical protein	-	-	0	N/A
	bhn_II066	narQ	nitrate/nitrite sensor protein	-	-	0	N/A
	bhn_II079	-	hypothetical protein	-	-	0	N/A
	bhn_II099	-	hypothetical protein	-	-	0	N/A
	bhn_II101	-	HTH domain-containing protein	-	[K]	0	N/A
	bhn_II102	-	RTX toxins and related Ca2+-binding protein	-	-	0	N/A
	bhn_II103	-	lytic transglycosylase	-	-	0	N/A
	bhn_II104	-	hypothetical protein	-	-	0	N/A
	bhn_II105	-	hypothetical protein	-	-	0	N/A
	bhn_II125	-	phosphoadenosine phosphosulfate reductase	-	[E]	0	N/A
	bhn_II126	-	hypothetical protein	-	-	0	N/A
	bhn_II127	-	hypothetical protein	-	-	0	N/A
	bhn_II128	-	hypothetical protein	-	-	0	N/A
	bhn_II129	-	hypothetical protein	-	-	0	N/A
	bhn_II130	-	hypothetical protein	-	-	0	N/A
	bhn_II131	-	hypothetical protein	-	-	0	N/A
	bhn_II132	-	hypothetical protein	-	-	0	N/A
	bhn_II133	-	hypothetical protein	-	-	0	N/A
	bhn_II134	-	hypothetical protein	-	-	0	N/A
	bhn_II137	-	hypothetical protein	-	-	0	N/A
	bhn_II138	-	hypothetical protein	-	-	0	N/A
	bhn_II140	-	hypothetical protein	-	-	0	N/A
	bhn_II144	-	hypothetical protein	-	-	0	N/A
	bhn_III002	-	radical SAM domain-containing protein	-	[R]	0	N/A
	bhn_III006	-	hypothetical protein	-	-	0	N/A
	bhn_III009	-	hypothetical protein	-	-	0	N/A
	bhn_III11	-	PAP2 family protein	-	[I]	0	N/A
	bhn_III15	-	hypothetical protein	-	-	0	N/A
	bhn_III20	-	hypothetical protein	-	-	0	N/A
	bhn_III27	-	hypothetical protein	-	-	0	N/A
	bhn_III28	hypA	hydrogenase nickel insertion protein	-	[R]	0	N/A
	bhn_III31	repB	replication initiation protein	-	[L]	0	N/A
	bhn_III39	fabD	malonyl CoA-acyl carrier protein transacylase	-	[I]	0	N/A
	bhn_III40	fabG	3-oxoacyl-(acyl-carrier-protein) reductase	-	[I]	0	N/A
	bhn_III41	fabF	3-oxoacyl-(acyl-carrier-protein) synthase	-	[I]	0	N/A
	bhn_III43	fabZ	β-hydroxyacyl-(acyl-carrier-protein) dehydratase	-	[I]	0	N/A
	bhn_III44	accC	acetyl-CoA carboxylase biotin carboxylase	-	[I]	0	N/A
	bhn_III45	accD	acetyl-CoA carboxylase carboxyl transferase beta subunit	-	[I]	0	N/A
	bhn_III54	-	GIY-YIG domain-containing protein	-	[L]	0	N/A
	bhn_III56	-	radical SAM domain-containing protein	-	[R]	16300000	N/A
	bhn_III58	-	hypothetical protein	-	-	8.53e+185	N/A
	bhn_III61	corA	magnesium transporter	-	[P]	0.00551	N/A
	bhn_III72	est4A	polysaccharide deacetylase	CE4	[G]	0	N/A
	bhn_III73	-	histidine phosphatase superfamily protein	-	[G]	1720000	N/A
	bhn_III74	-	TauE family protein	-	[R]	0	N/A
	bhn_III84	-	AAA domain-containing protein	-	-	5.18e+29	N/A
MB2003 co-culture growth on pectin	bhn_I2409	-	DNA polymerase	-	[L]	0	8.26
	bhn_I0091	hpaA	AraC family transcriptional regulator	-	[K]	0	6.27
	bhn_I2657	-	Rrf2 family transcriptional regulator	-	[K]	0	6.14
	bhn_I2752	-	hypothetical protein	-	-	0	6.1
	bhn_I2703	-	hypothetical protein	-	-	0	5.9
	bhn_I0828	-	hypothetical protein	-	-	7.13e-79	5.86
	bhn_I1084	-	hypothetical protein	-	-	0	5.79
	bhn_III22	-	hypothetical protein	-	-	0	5.73
	bhn_I2353	fliC	flagellin	-	[N]	9.27e-55	5.61
	bhn_I2777	-	ABC transporter substrate-binding protein	-	[P]	0	5.58
	bhn_I2645	-	hypothetical protein	-	-	0	5.58
	bhn_I0777	-	hypothetical protein	-	-	0	5.48
	bhn_I1532	arf51C	α-L-arabinofuranosidase	GH51/CBM4	[G]	0	5.05
	bhn_I1014	-	methyl-accepting chemotaxis protein	-	[N]	0	4.97
	bhn_I1233	-	α/β hydrolase family protein	-	[R]	0	4.96
	bhn_I2526	-	hypothetical protein	-	-	0	4.88
	bhn_I2775	cysA	ABC transporter ATP-binding protein	-	[E]	0	4.87
	bhn_I2343	-	hypothetical protein	-	-	0	4.84
	bhn_I2642	-	hypothetical protein	-	-	0	4.81
	bhn_I2222	-	sugar ABC transporter substrate-binding protein	-	[G]	1.89e-300	4.79
	bhn_I2776	modB	ABC transporter permease	-	[P]	0	4.53
	bhn_I0036	-	hypothetical protein	-	-	5.56e-59	4.53
	bhn_I0280	-	hypothetical protein	-	-	0	4.26
	bhn_I1641	-	hypothetical protein	-	-	2.99E-318	4.21
	bhn_I2104	-	SAM-dependent methyltransferase	-	[R]	1.82e-290	4.16
	bhn_III29	-	hypothetical protein	-	-	2.32e-125	4.04
	bhn_I1974	phn	LysR family transcriptional regulator	-	[K]	4.62e-214	3.86
	bhn_I2789	-	hypothetical protein	-	[V]	4.55e-284	3.85
	bhn_I2554	sleB	cell wall hydrolase	-	[M]	5.59e-149	3.79
	bhn_I0851	-	QueT family transporter	-	[S]	8.05e-194	3.69
	bhn_I0111	pyrG	CTP synthase	-	[F]	2.32e-125	3.67
	bhn_I2041	bioC	methyltransferase	-	[H]	2.65e-50	3.67
	bhn_I0340	fabG	short chain dehydrogenase/reductase	-	[I]	2.79e-193	3.66
	bhn_I1351	pilT	twitching motility protein	-	[N]	2.27e-121	3.56
	bhn_I2150	-	ATPase	-	[R]	7.11e-109	3.52
	bhn_I2553	-	hypothetical protein	-	-	4.47e-147	3.52
	bhn_I2354	fliC	flagellin	-	[N]	2.67e-117	3.52
	bhn_I1458	flgF	flagellar basal-body rod protein	-	[N]	2.52e-48	3.48
	bhn_I1244	fucO	iron-containing alcohol dehydrogenase	-	[C]	4.02e-84	3.46
	bhn_I2763	-	transglycosylase associated protein	-	[S]	2e-79	3.41
	bhn_I2560	-	MecA family protein	-	[O]	1.57e-123	3.4
	bhn_I2503	-	CAAX amino terminal protease family protein	-	[R]	6.7e-85	3.36
	bhn_I0847	cel9B	cellodextrinase	GH9/CelD	[G]	1.74e-31	3.35
	bhn_I1097	rho	transcription termination factor	-	[K]	1.34e-68	3.32
	bhn_I1242	-	hypothetical protein	-	-	7.04e-85	3.27
	bhn_I1457	-	ion transport protein	-	[P]	1.92e-97	3.25
	bhn_I2410	-	hypothetical protein	-	-	2.94e-89	3.19
	bhn_III79	-	ATP-binding protein	-	[R]	6.17e-06	3.09
	bhn_I0366	-	cAMP-binding protein	-	[T]	4.6e-54	3.07
	bhn_II052	-	resolvase	-	-	1.4e-17	2.95
	bhn_I2335	-	hypothetical protein	-	-	1.14e-53	2.9
	bhn_III30	-	ATPase AAA	-	[R]	1.62e-10	2.88
	bhn_II110	-	hypothetical protein	-	-	2.28e-43	2.8
	bhn_I2561	nifJ	pyruvate-flavodoxin oxidoreductase	-	[C]	2.3e-05	2.76
	bhn_I2661	rimI	GNAT family acetyltransferase	-	[K]	1.15e-33	2.76
	bhn_I1263	ackA	acetate kinase	-	[C]	1.12e-30	2.72
	bhn_II119	-	phosphocarrier HPr family	-	[G]	2.23e-20	2.35
	bhn_I0605	-	hypothetical protein	-	-	4.98e-09	2.3
	bhn_I1192	-	GGDEF/EAL domain-containing protein	-	[T]	4.51e-16	2.22
	bhn_I0131	-	rRNA methyltransferase	-	[J]	7.17e-17	2.17
	bhn_I1101	-	GGDEF domain-containing protein	-	[T]	1.07e-11	2.12
	bhn_I0327	-	hypothetical protein	-	-	1.53e-13	2.03
Genes were deemed “significantly expressed” if all three thresholds were met: FDR calculated using the Benjamini-Hochberg procedure Q-values < 0.05, KW analysis of variance with p < 0.05, and ≥ 2-fold log2 difference in expression. CAZy designations have been assigned to genes containing the relevant domains. COG classifications: [C], Energy production and conversion; [D], Cell cycle control, cel…
